# Supplementary material for: Impact of Porcine Arterivirus, Influenza B, and Their Coinfection on Antiviral Response in the Porcine Lung
Source: Pathogens. 2020 Nov 11;9(11):934. doi: 10.3390/pathogens9110934 (PMC7697066; doi:10.3390/pathogens9110934)
Supplement: Supplementary file 1 [file pathogens-09-00934-s001.zip]

Archive with 2 entries (2 files):
- COINFECTION_STUDY_SUPPLEMENTARY_TABLES_DEG_1_TO_8.xlsx
- PRRSV_FLUB_SUPPLEMENTARY_FIGURES_9_21_20.pdf
