# Supplementary material for: Impact of Porcine Arterivirus, Influenza B, and Their Coinfection on Antiviral Response in the Porcine Lung
Source: Pathogens. 2020 Nov 11;9(11):934. doi: 10.3390/pathogens9110934 (PMC7697066; doi:10.3390/pathogens9110934)
Supplement: Supplementary file 1 [file pathogens-09-00934-s001.zip › COINFECTION_STUDY_SUPPLEMENTARY_TABLES_DEG_1_TO_8.xlsx]

## Sheet: S1 PRRSV 3 dpi
GeneID	Description	log2(FC)	P-adj
ENSSSCG00000010948	cathepsin L	4.94154	6.56869e-52
ENSSSCG00000023320	cytochrome P450, subfamily IIIA, polypeptide 22	4.40941	7.28877e-29
ENSSSCG00000006796	chitinase 3 like 2	4.28896	7.28877e-29
ENSSSCG00000034511	serine peptidase inhibitor, Kazal type 1	4.06899	1.51055e-16
ENSSSCG00000036224	None	3.94863	8.48129e-22
ENSSSCG00000009216	secreted phosphoprotein 1	3.84861	5.64897e-24
ENSSSCG00000029267	T cell immunoreceptor with Ig and ITIM domains	3.43731	1.75347e-11
ENSSSCG00000035379	joining chain of multimeric IgA and IgM	3.33917	3.72367e-11
ENSSSCG00000037358	HPS5 biogenesis of lysosomal organelles complex 2 subunit 2	3.32601	3.49958e-10
ENSSSCG00000032474	C-X-C motif chemokine ligand 10	3.28152	1.40796e-19
ENSSSCG00000029239	marginal zone B and B1 cell specific protein	3.20374	9.29767e-11
ENSSSCG00000017723	chemokine (C-C motif) ligand 2	3.1838	9.13007e-16
ENSSSCG00000023706	chitinase acidic	3.00305	5.60431e-20
ENSSSCG00000010479	retinol binding protein 4	2.99071	3.59803e-11
ENSSSCG00000032578	TNF receptor superfamily member 17	2.95699	5.924e-09
ENSSSCG00000039252	transcobalamin 1	2.87532	1.01281e-08
ENSSSCG00000038719	None	2.85214	1.546e-07
ENSSSCG00000039270	triggering receptor expressed on myeloid cells 2	2.82866	1.09814e-08
ENSSSCG00000031106	phospholipase A2 group IID	2.76719	6.58398e-11
ENSSSCG00000015657	polymeric immunoglobulin receptor	2.69083	8.16396e-19
ENSSSCG00000016902	granzyme A (granzyme 1, cytotoxic T-lymphocyte-associated serine esterase 3)	2.66221	1.07095e-07
ENSSSCG00000016901	granzyme K	2.64075	1.77493e-07
ENSSSCG00000017705	C-C motif chemokine ligand 5	2.55182	5.64897e-24
ENSSSCG00000025993	sphingosine-1-phosphate phosphatase 2	2.53694	2.73067e-06
ENSSSCG00000008978	C-X-C motif chemokine ligand 11	2.53437	6.10929e-06
ENSSSCG00000008953	C-X-C motif chemokine ligand 8	2.53398	9.63459e-06
ENSSSCG00000049854	None	2.51809	2.12252e-05
ENSSSCG00000016903	granzyme A (granzyme 1, cytotoxic T-lymphocyte-associated serine esterase 3)	2.51193	1.18979e-12
ENSSSCG00000013102	membrane spanning 4-domains A7	2.49494	2.96386e-11
ENSSSCG00000020967	CMRF35-like molecule 6	2.4835	2.12252e-05
ENSSSCG00000026360	calmegin	2.47401	1.36629e-05
ENSSSCG00000010044	None	2.45764	3.67338e-05
ENSSSCG00000040465	killer cell lectin like receptor K1	2.40784	1.26848e-07
ENSSSCG00000011700	ceruloplasmin	2.3956	3.80145e-09
ENSSSCG00000004195	arginase 1	2.30118	5.7262e-10
ENSSSCG00000027922	unc-5 family C-terminal like	2.29237	8.0711e-06
ENSSSCG00000004180	vanin 3	2.2845	5.68186e-05
ENSSSCG00000006378	SLAM family member 7	2.27993	6.96701e-10
ENSSSCG00000032777	C-X-C motif chemokine ligand 9	2.27719	7.69829e-05
ENSSSCG00000011880	ELL associated factor 2	2.24984	9.39737e-07
ENSSSCG00000004565	carbonic anhydrase 12	2.24785	0.000123372
ENSSSCG00000000688	lymphocyte activating 3	2.23594	0.00020894
ENSSSCG00000015016	POU class 2 homeobox associating factor 1	2.23547	7.69829e-05
ENSSSCG00000006802	potassium voltage-gated channel subfamily A member 3	2.21083	1.94629e-10
ENSSSCG00000010077	immunoglobulin lambda-like polypeptide 5	2.16375	0.000336959
ENSSSCG00000011318	C-X-C motif chemokine receptor 6	2.15576	4.64467e-05
ENSSSCG00000044736	None	2.1434	7.90859e-10
ENSSSCG00000036096	None	2.13799	1.07095e-07
ENSSSCG00000032343	C-C motif chemokine ligand 4	2.04999	1.68047e-08
ENSSSCG00000036445	C-X-C motif chemokine ligand 13	2.0473	0.00126679
ENSSSCG00000010271	perforin 1	2.04722	3.33881e-05
ENSSSCG00000004670	chromosome 15 open reading frame 48	2.04276	8.43017e-06
ENSSSCG00000006580	S100 calcium binding protein A2	2.02098	5.44826e-05
ENSSSCG00000008213	CD8b molecule	1.99806	0.00141885
ENSSSCG00000007366	MYB proto-oncogene like 2	1.98264	2.68214e-05
ENSSSCG00000024111	secretoglobin family 3A member 2	1.98009	0.000544817
ENSSSCG00000023296	centromere protein E	1.97757	1.69836e-08
ENSSSCG00000016475	None	1.97693	1.80017e-05
ENSSSCG00000024311	C-C motif chemokine receptor 2	1.97084	2.80857e-05
ENSSSCG00000009469	aconitate decarboxylase 1	1.96452	0.000473318
ENSSSCG00000047725	None	1.9641	0.000223946
ENSSSCG00000040317	superoxide dismutase 2	1.96402	6.75821e-08
ENSSSCG00000008959	chemokine (C-X-C motif) ligand 2	1.93765	3.49724e-06
ENSSSCG00000007656	PVR related immunoglobulin domain containing	1.93439	0.00014574
ENSSSCG00000040057	eomesodermin	1.93102	0.0012633
ENSSSCG00000024914	complement factor B	1.92716	2.60957e-07
ENSSSCG00000027806	SAM and HD domain containing deoxynucleoside triphosphate triphosphohydrolase 1	1.90546	2.17825e-06
ENSSSCG00000004179	vanin 2	1.90288	0.00160921
ENSSSCG00000026217	natural killer cells antigen CD94	1.88484	0.00274913
ENSSSCG00000038351	TNF receptor superfamily member 18	1.88403	0.00390461
ENSSSCG00000015093	CD3d molecule	1.88236	4.06678e-07
ENSSSCG00000008217	CD8a molecule	1.87583	0.00119619
ENSSSCG00000018558	small nucleolar RNA, C/D box 6	1.87555	0.00298378
ENSSSCG00000009237	heparanase	1.86558	0.00251244
ENSSSCG00000033381	interferon regulatory factor 4	1.86271	0.000366992
ENSSSCG00000028996	aldehyde dehydrogenase 1 family member A1	1.8612	8.04729e-09
ENSSSCG00000032612	mast cell immunoglobulin like receptor 1	1.85427	2.96801e-05
ENSSSCG00000032241	glycoprotein nmb	1.83922	9.20612e-08
ENSSSCG00000006736	CD2 molecule	1.83891	6.58398e-11
ENSSSCG00000009500	claudin 10	1.83841	0.0021484
ENSSSCG00000009517	G protein-coupled receptor 183	1.83253	2.52018e-06
ENSSSCG00000021511	germinal center associated signaling and motility	1.81758	0.0045723
ENSSSCG00000045769	None	1.81273	0.00593346
ENSSSCG00000029326	cyclin B1	1.80825	0.000123372
ENSSSCG00000012551	ring finger protein 128	1.80407	0.00330241
ENSSSCG00000032686	RUNX family transcription factor 3	1.80101	1.67513e-05
ENSSSCG00000012643	SH2 domain containing 1A	1.7892	0.00099176
ENSSSCG00000009921	2'-5'-oligoadenylate synthetase like	1.78625	0.00735046
ENSSSCG00000000653	CD69 molecule	1.78537	0.000116154
ENSSSCG00000016092	shugoshin 2	1.76131	2.09385e-06
ENSSSCG00000029596	None	1.75533	2.96801e-05
ENSSSCG00000005312	signaling threshold regulating transmembrane adaptor 1	1.7483	0.00202861
ENSSSCG00000006923	guanylate binding protein 2, interferon-inducible	1.74497	1.19827e-05
ENSSSCG00000038489	basic helix-loop-helix family member a15	1.72828	0.00160721
ENSSSCG00000006836	KIAA1324	1.72271	0.000158676
ENSSSCG00000010336	surfactant protein A1	1.72068	4.10589e-12
ENSSSCG00000039854	TLC domain containing 4	1.70435	0.00567292
ENSSSCG00000015644	inhibitor of nuclear factor kappa B kinase subunit epsilon	1.7034	0.0110939
ENSSSCG00000013901	IFI30 lysosomal thiol reductase	1.70242	2.60957e-07
ENSSSCG00000016642	G protein-coupled receptor 85	1.68509	0.00911474
ENSSSCG00000022226	Fas ligand (TNF superfamily, member 6)	1.68137	0.00911474
ENSSSCG00000024344	C-C motif chemokine receptor 5 (gene/pseudogene)	1.68086	0.00364509
ENSSSCG00000024973	guanylate binding protein 1, interferon-inducible	1.67854	5.19977e-10
ENSSSCG00000009240	placenta associated 8	1.67558	0.00037266
ENSSSCG00000013100	membrane spanning 4-domains A4A	1.66719	0.00154952
ENSSSCG00000000257	integrin subunit beta 7	1.66504	1.54263e-05
ENSSSCG00000026951	proteasome subunit beta 8	1.65784	4.34555e-06
ENSSSCG00000040140	CD3e molecule	1.64719	0.00471119
ENSSSCG00000014369	CD14 molecule	1.64659	1.86008e-06
ENSSSCG00000038562	Rho family GTPase 1	1.64465	0.016682
ENSSSCG00000034284	leukocyte associated immunoglobulin like receptor 1	1.62952	0.00171271
ENSSSCG00000021902	gamma-aminobutyric acid type A receptor pi subunit	1.61903	0.0109898
ENSSSCG00000017517	T-box transcription factor 21	1.61866	0.00328788
ENSSSCG00000006862	vascular cell adhesion molecule 1	1.61635	3.46198e-05
ENSSSCG00000006350	low affinity immunoglobulin gamma Fc region receptor II-like	1.6081	0.000327174
ENSSSCG00000026748	polo like kinase 1	1.60371	0.00180487
ENSSSCG00000015137	cytotoxic and regulatory T cell molecule	1.59941	0.00928342
ENSSSCG00000007131	cystatin F	1.58579	0.00648682
ENSSSCG00000006398	SLAM family member 8	1.58427	0.000141242
ENSSSCG00000027984	ZW10 interacting kinetochore protein	1.58244	0.0233841
ENSSSCG00000030681	myosin binding protein H	1.57659	0.00589797
ENSSSCG00000027404	unc-93 homolog A	1.57355	0.0227013
ENSSSCG00000008228	granulysin	1.57262	4.05368e-08
ENSSSCG00000006382	SLAM family member 6	1.57009	0.00634802
ENSSSCG00000005211	CD274 molecule	1.56298	0.00319104
ENSSSCG00000025698	serpin family E member 1	1.55919	0.00730047
ENSSSCG00000001867	proline-serine-threonine phosphatase interacting protein 1	1.55813	0.0055779
ENSSSCG00000017236	CD300c molecule	1.55634	0.000209696
ENSSSCG00000037241	regulator of G protein signaling 2	1.55594	1.88363e-05
ENSSSCG00000038055	coronin 1A	1.55564	2.96801e-05
ENSSSCG00000015089	junction adhesion molecule like	1.55442	0.00013326
ENSSSCG00000012277	TIMP metallopeptidase inhibitor 1	1.54956	7.41997e-06
ENSSSCG00000003608	LCK proto-oncogene, Src family tyrosine kinase	1.54604	0.00235782
ENSSSCG00000023178	basic leucine zipper ATF-like transcription factor 2	1.54572	0.00157296
ENSSSCG00000001089	glycosylphosphatidylinositol specific phospholipase D1	1.54457	0.000336959
ENSSSCG00000000265	extra spindle pole bodies like 1, separase	1.54097	0.0185541
ENSSSCG00000008937	ameloblastin	1.53888	0.0109898
ENSSSCG00000017494	IKAROS family zinc finger 3	1.53803	3.33601e-06
ENSSSCG00000041879	None	1.53266	0.0181756
ENSSSCG00000000253	keratin 18	1.52838	0.000155357
ENSSSCG00000000002	G2 and S-phase expressed 1	1.52836	0.0264505
ENSSSCG00000016122	cytotoxic T-lymphocyte associated protein 4	1.5235	0.0277972
ENSSSCG00000014093	corticotropin releasing hormone binding protein	1.5198	0.0304719
ENSSSCG00000015086	transmembrane serine protease 4	1.51788	0.0269679
ENSSSCG00000013352	E2F transcription factor 8	1.51678	0.0292645
ENSSSCG00000021734	G protein-coupled receptor 174	1.51104	0.00294209
ENSSSCG00000015335	dynein cytoplasmic 1 intermediate chain 1	1.50277	0.0323985
ENSSSCG00000013366	lactate dehydrogenase A	1.5014	2.84191e-05
ENSSSCG00000014800	ring finger protein 121	1.49244	0.00985466
ENSSSCG00000006455	CD5 molecule like	1.49169	0.00739466
ENSSSCG00000033844	cytochrome P450 family 1 subfamily B member 1	1.48922	0.0363346
ENSSSCG00000050110	None	1.48833	0.0351408
ENSSSCG00000037645	coactosin like F-actin binding protein 1	1.4867	5.01304e-09
ENSSSCG00000010214	cyclin dependent kinase 1	1.48575	0.0260426
ENSSSCG00000001455	HLA class II histocompatibility antigen, DRB1-4 beta chain-like	1.47599	8.82534e-05
ENSSSCG00000032434	plasminogen activator, urokinase receptor	1.46596	0.0352244
ENSSSCG00000008957	alveolar macrophage-derived chemotactic factor-II	1.46496	0.0388625
ENSSSCG00000012402	C-X-C motif chemokine receptor 3	1.46016	0.0419106
ENSSSCG00000020837	carcinoembryonic antigen related cell adhesion molecule 1	1.45969	0.0378076
ENSSSCG00000002452	legumain	1.45543	0.00020894
ENSSSCG00000013551	complement C3	1.44324	1.32497e-07
ENSSSCG00000004612	RAB27A, member RAS oncogene family	1.44269	3.55833e-05
ENSSSCG00000001427	complement C4A (Rodgers blood group)	1.43892	0.0060595
ENSSSCG00000005701	argininosuccinate synthase 1	1.4356	0.0261161
ENSSSCG00000010966	C-C motif chemokine ligand 19	1.43388	0.00264313
ENSSSCG00000017749	ecotropic viral integration site 2A	1.43387	0.03636
ENSSSCG00000002009	phosphoenolpyruvate carboxykinase 2, mitochondrial	1.43215	0.0144455
ENSSSCG00000039626	derlin 3	1.4318	0.0181756
ENSSSCG00000007522	cathepsin Z	1.43011	0.000123372
ENSSSCG00000016751	glucokinase	1.42846	0.027024
ENSSSCG00000015673	kynureninase	1.42696	0.00592029
ENSSSCG00000033918	CD300a molecule	1.42475	0.0223102
ENSSSCG00000003753	PDZK1 interacting protein 1	1.42161	0.0487646
ENSSSCG00000016473	EPH receptor B6	1.4161	0.047488
ENSSSCG00000042444	None	1.41261	0.0215861
ENSSSCG00000000687	CD4 molecule	1.4122	0.0461827
ENSSSCG00000007493	aurora kinase A	1.41128	0.0141547
ENSSSCG00000016571	None	1.40697	0.00432934
ENSSSCG00000000601	protein tyrosine phosphatase receptor type O	1.40527	0.0341927
ENSSSCG00000032436	interferon-induced transmembrane protein 1-like	1.40502	0.0527535
ENSSSCG00000040486	baculoviral IAP repeat containing 5	1.4045	0.00367919
ENSSSCG00000013714	None	1.39656	0.0356868
ENSSSCG00000036383	galectin 3 binding protein	1.39046	0.000155357
ENSSSCG00000034570	interferon alpha inducible protein 6	1.38934	2.12252e-05
ENSSSCG00000003763	interferon induced protein 44	1.3859	0.00917238
ENSSSCG00000049669	None	1.38425	0.0591836
ENSSSCG00000014540	ferritin heavy chain 1	1.38419	3.33601e-06
ENSSSCG00000035592	G protein-coupled receptor 55	1.38219	0.0580832
ENSSSCG00000027855	suppressor of cytokine signaling 1	1.38109	0.0284546
ENSSSCG00000010337	methionine adenosyltransferase 1A	1.37995	0.0579848
ENSSSCG00000032710	E2F transcription factor 2	1.37369	0.021655
ENSSSCG00000040575	ISG15 ubiquitin like modifier	1.37256	0.013419
ENSSSCG00000006375	lymphocyte antigen 9	1.37169	0.0119243
ENSSSCG00000005212	plasminogen receptor with a C-terminal lysine	1.36762	0.0365132
ENSSSCG00000006776	Mov10 RISC complex RNA helicase	1.36552	0.001211
ENSSSCG00000029230	extracellular matrix protein 1	1.36508	0.0013402
ENSSSCG00000015879	death associated protein like 1	1.36498	0.0219251
ENSSSCG00000021176	leupaxin	1.36299	0.00766023
ENSSSCG00000006495	semaphorin 4A	1.36135	0.00364895
ENSSSCG00000024867	interferon stimulated exonuclease gene 20	1.35745	0.0628605
ENSSSCG00000016856	complement C9	1.35404	0.0655557
ENSSSCG00000001978	granzyme B (granzyme 2, cytotoxic T-lymphocyte-associated serine esterase 1)	1.35125	0.007271
ENSSSCG00000008162	interleukin 1 receptor type 1	1.35095	0.00221018
ENSSSCG00000032242	high mobility group AT-hook 1	1.34923	0.00172859
ENSSSCG00000026894	nuclear factor, erythroid 2 like 3	1.34603	0.0280219
ENSSSCG00000037351	probable G-protein coupled receptor 148	1.34561	0.0187056
ENSSSCG00000030271	glutathione S-transferase omega 2	1.34258	0.0690754
ENSSSCG00000001418	neuraminidase 1	1.34211	0.000496233
ENSSSCG00000003048	C-X-C motif chemokine 17-like	1.3413	0.00020894
ENSSSCG00000001710	RUNX family transcription factor 2	1.34093	0.0262197
ENSSSCG00000035344	ubiquitin conjugating enzyme E2 S	1.34018	0.00897147
ENSSSCG00000000252	keratin 8	1.33687	0.00101914
ENSSSCG00000036956	suppressor of cytokine signaling 3	1.33634	0.0141547
ENSSSCG00000020872	PDZK1 interacting protein 1	1.3349	0.0375914
ENSSSCG00000010772	ADAM metallopeptidase domain 8	1.33454	0.0636345
ENSSSCG00000039651	solute carrier family 2 member 5	1.33218	0.0402397
ENSSSCG00000013381	ribosomal protein S13	1.33039	0.0119243
ENSSSCG00000002908	zinc finger and BTB domain containing 32	1.32891	0.0747895
ENSSSCG00000023379	ubiquitin conjugating enzyme E2 L6	1.32823	0.00208648
ENSSSCG00000005056	DLG associated protein 5	1.32652	0.000783352
ENSSSCG00000034980	interferon regulatory factor 8	1.32608	0.00288889
ENSSSCG00000025618	transporter 1, ATP binding cassette subfamily B member	1.31839	0.000848612
ENSSSCG00000010568	nucleophosmin/nucleoplasmin 3	1.31799	0.0087141
ENSSSCG00000003697	NDC80 kinetochore complex component	1.31745	0.00497793
ENSSSCG00000009100	TNFAIP3 interacting protein 3	1.31377	0.0133091
ENSSSCG00000014051	tetraspanin 17	1.31337	0.000447837
ENSSSCG00000004233	sphingomyelin phosphodiesterase acid like 3A	1.31025	0.0210216
ENSSSCG00000038003	IL2 inducible T cell kinase	1.30921	0.0304869
ENSSSCG00000006590	S100 calcium binding protein A8	1.3071	5.56602e-05
ENSSSCG00000015581	centromere protein F	1.30494	2.68214e-05
ENSSSCG00000010457	kinesin family member 20B	1.30229	0.000299178
ENSSSCG00000003861	origin recognition complex subunit 1	1.29528	0.0147615
ENSSSCG00000015144	GRAM domain containing 1B	1.29506	0.0855437
ENSSSCG00000042706	None	1.29228	0.000654235
ENSSSCG00000012909	protein tyrosine phosphatase receptor type C associated protein	1.2898	0.0424179
ENSSSCG00000006457	Fc receptor like 3	1.2854	0.0628395
ENSSSCG00000016067	serine/threonine kinase 17b	1.28533	2.13387e-05
ENSSSCG00000004164	mitochondrial fission regulator 2	1.27389	0.089052
ENSSSCG00000006376	SLAM family member 9	1.27309	0.0489109
ENSSSCG00000007423	ubiquitin conjugating enzyme E2 C	1.27289	0.00378731
ENSSSCG00000004225	TPD52 like 1	1.27236	0.0147615
ENSSSCG00000028169	non-SMC condensin II complex subunit G2	1.26826	0.0110939
ENSSSCG00000034913	GINS complex subunit 1	1.26511	0.000437075
ENSSSCG00000001463	proteasome subunit beta 9	1.26279	9.66077e-05
ENSSSCG00000037465	stress associated endoplasmic reticulum protein 1	1.26177	0.00166646
ENSSSCG00000022309	G protein-coupled receptor 34	1.25887	0.0349415
ENSSSCG00000014326	kinesin family member 20A	1.25791	0.0560316
ENSSSCG00000040355	TOPBP1 interacting checkpoint and replication regulator	1.25756	0.0964226
ENSSSCG00000008613	GEN1 Holliday junction 5' flap endonuclease	1.25706	0.0917052
ENSSSCG00000021944	Rac family small GTPase 2	1.25583	0.00310791
ENSSSCG00000000668	apolipoprotein B mRNA editing enzyme catalytic subunit 1	1.25464	0.0459871
ENSSSCG00000021834	ERCC excision repair 6 like, spindle assembly checkpoint helicase	1.2542	0.096852
ENSSSCG00000004554	PCNA clamp associated factor	1.25294	0.000687625
ENSSSCG00000010084	stromal cell derived factor 2 like 1	1.24904	0.0348263
ENSSSCG00000005269	transient receptor potential cation channel subfamily M member 6	1.24891	0.00526445
ENSSSCG00000023716	TNF alpha induced protein 6	1.24345	0.0246255
ENSSSCG00000033350	butyrylcholinesterase	1.24271	0.0224463
ENSSSCG00000002268	A-kinase anchoring protein 5	1.23569	0.0449314
ENSSSCG00000009670	establishment of sister chromatid cohesion N-acetyltransferase 2	1.23195	0.098046
ENSSSCG00000013181	serpin family G member 1	1.23095	6.15066e-05
ENSSSCG00000006764	protein tyrosine phosphatase non-receptor type 22	1.23086	0.0649167
ENSSSCG00000026583	toll like receptor 1	1.2306	0.0655557
ENSSSCG00000038594	syndecan 4	1.22811	0.00607185
ENSSSCG00000035195	histamine N-methyltransferase	1.22783	0.00774694
ENSSSCG00000031897	GTPase, IMAP family member 7	1.22601	0.00152705
ENSSSCG00000037637	gamma-glutamyl hydrolase	1.2236	0.0187056
ENSSSCG00000007803	Tu translation elongation factor, mitochondrial	1.22117	0.00540488
ENSSSCG00000010477	centrosomal protein 55	1.22004	0.0631809
ENSSSCG00000026724	phospholipase B domain containing 1	1.219	0.0213898
ENSSSCG00000017137	meteorin like, glial cell differentiation regulator	1.2081	0.0352741
ENSSSCG00000040905	FA core complex associated protein 24	1.2049	0.0688377
ENSSSCG00000002849	SHC binding and spindle associated 1	1.20253	0.0690754
ENSSSCG00000028694	ATPase H+ transporting V1 subunit B2	1.2025	0.000158676
ENSSSCG00000002516	tryptophanyl-tRNA synthetase	1.20226	0.00124103
ENSSSCG00000011731	structural maintenance of chromosomes 4	1.2022	0.000134416
ENSSSCG00000034012	caspase 3	1.20215	0.0513237
ENSSSCG00000040449	abhydrolase domain containing 12	1.20025	0.00194499
ENSSSCG00000013776	DExD-box helicase 39A	1.19979	0.0101909
ENSSSCG00000013839	RAS protein activator like 3	1.19861	0.0439783
ENSSSCG00000025770	ST6 beta-galactoside alpha-2,6-sialyltransferase 1	1.19821	0.0257366
ENSSSCG00000012071	immunoglobulin superfamily member 5	1.1935	0.00124103
ENSSSCG00000038062	SAM domain, SH3 domain and nuclear localization signals 1	1.19108	0.0251206
ENSSSCG00000013784	DnaJ heat shock protein family (Hsp40) member B1	1.19094	0.014368
ENSSSCG00000032619	phosphatidylinositol glycan anchor biosynthesis class B	1.18801	0.0854461
ENSSSCG00000004077	F-box protein 5	1.18637	0.0919869
ENSSSCG00000026707	X-C motif chemokine receptor 1	1.18628	0.0877345
ENSSSCG00000016443	transmembrane protein 176A	1.18559	0.0572318
ENSSSCG00000015299	STEAP4 metalloreductase	1.17723	0.024177
ENSSSCG00000036595	TNF receptor superfamily member 6b	1.17546	0.00355022
ENSSSCG00000018032	transient receptor potential cation channel subfamily V member 2	1.17476	0.0402428
ENSSSCG00000010261	pyrophosphatase (inorganic) 1	1.17345	0.000767869
ENSSSCG00000017022	hyaluronan mediated motility receptor	1.1715	0.00114555
ENSSSCG00000041738	None	1.17083	0.00341695
ENSSSCG00000038966	keratin 7	1.17021	0.0822758
ENSSSCG00000028197	phosphofructokinase, liver type	1.16957	0.0545302
ENSSSCG00000013553	vav guanine nucleotide exchange factor 1	1.16929	0.000713113
ENSSSCG00000005951	transmembrane protein 71	1.16709	0.0545302
ENSSSCG00000033703	family with sequence similarity 111 member A	1.1651	0.000154006
ENSSSCG00000025686	kynurenine 3-monooxygenase	1.16181	0.0137723
ENSSSCG00000004020	SFT2 domain containing 1	1.15921	0.0626494
ENSSSCG00000034131	thioredoxin domain containing 5	1.1586	0.00099176
ENSSSCG00000017330	mitogen-activated protein kinase kinase kinase 14	1.15855	0.0995204
ENSSSCG00000006379	CD48 molecule	1.15781	0.000636388
ENSSSCG00000009239	placenta-specific gene 8 protein	1.15734	0.00451891
ENSSSCG00000021161	CDC28 protein kinase regulatory subunit 2	1.15623	0.03416
ENSSSCG00000039731	glutaredoxin	1.15523	0.00303774
ENSSSCG00000016857	DAB adaptor protein 2	1.15367	1.96967e-05
ENSSSCG00000021464	sterol O-acyltransferase 1	1.15015	0.0527535
ENSSSCG00000023666	cathepsin B	1.14999	0.000307831
ENSSSCG00000004782	BUB1 mitotic checkpoint serine/threonine kinase B	1.14818	0.0213898
ENSSSCG00000001099	cytidine monophosphate-N-acetylneuraminic acid hydroxylase	1.14576	0.0513596
ENSSSCG00000002962	mitogen-activated protein kinase kinase kinase kinase 1	1.14511	0.03636
ENSSSCG00000009839	citron rho-interacting serine/threonine kinase	1.14323	0.0686391
ENSSSCG00000023842	T cell receptor associated transmembrane adaptor 1	1.13884	0.041314
ENSSSCG00000006522	glucosylceramidase beta	1.13817	0.0029963
ENSSSCG00000001770	cathepsin H	1.134	0.00182236
ENSSSCG00000003231	natural killer cell granule protein 7	1.133	0.000511409
ENSSSCG00000036136	basic helix-loop-helix family member e40	1.1309	0.0439783
ENSSSCG00000010448	Fas cell surface death receptor	1.12772	0.092229
ENSSSCG00000000148	apolipoprotein L3-like	1.12608	0.0868421
ENSSSCG00000010471	kinesin family member 11	1.12554	0.0359116
ENSSSCG00000023785	transmembrane protein 156	1.12527	0.0647036
ENSSSCG00000002688	phospholipase C gamma 2	1.12407	0.0118498
ENSSSCG00000004241	gap junction protein alpha 1	1.12333	0.00145597
ENSSSCG00000026326	cyclin F	1.12242	0.0431798
ENSSSCG00000009138	complement factor I	1.12083	0.0118884
ENSSSCG00000011916	ATPase H+ transporting V1 subunit A	1.11792	0.0223209
ENSSSCG00000016554	mesoderm specific transcript	1.11619	0.00920144
ENSSSCG00000039327	dual adaptor of phosphotyrosine and 3-phosphoinositides 1	1.11405	0.0917052
ENSSSCG00000040793	cathepsin D	1.11248	0.0025514
ENSSSCG00000032653	coagulation factor XI	1.11152	0.0753816
ENSSSCG00000004806	Rho GTPase activating protein 11A	1.10832	0.0179129
ENSSSCG00000025499	FXYD domain containing ion transport regulator 5	1.10731	0.00543331
ENSSSCG00000011322	C-C motif chemokine receptor 1	1.10217	0.0370825
ENSSSCG00000003377	acyl-CoA thioesterase 7	1.10005	0.0837071
ENSSSCG00000029003	60S ribosomal protein L14-like	1.09839	0.0979578
ENSSSCG00000012171	peroxiredoxin 4	1.09601	0.0100164
ENSSSCG00000034555	killer cell lectin-like receptor subfamily B member 1B allele B	1.09082	0.00543331
ENSSSCG00000014048	hexokinase 3	1.0889	0.0182473
ENSSSCG00000006233	carbonic anhydrase 8	1.08494	0.00428505
ENSSSCG00000016263	nuclear body protein SP140-like protein	1.08492	0.00035297
ENSSSCG00000032282	acid phosphatase 5, tartrate resistant	1.08296	0.0327236
ENSSSCG00000023298	sulfiredoxin 1	1.08276	0.0292581
ENSSSCG00000006235	thymocyte selection associated high mobility group box	1.08098	0.036467
ENSSSCG00000036844	G protein-coupled receptor 171	1.0796	0.0241211
ENSSSCG00000002506	VRK serine/threonine kinase 1	1.07894	0.0211452
ENSSSCG00000027660	interferon induced protein 44 like	1.07717	0.00843303
ENSSSCG00000008103	MER proto-oncogene, tyrosine kinase	1.07441	0.0431793
ENSSSCG00000014833	uncoupling protein 2	1.07198	0.041314
ENSSSCG00000013086	cytochrome b561 family member A3	1.0712	0.0791364
ENSSSCG00000002252	arrestin domain containing 4	1.06776	0.0700757
ENSSSCG00000002004	proteasome activator subunit 2	1.06698	0.00156711
ENSSSCG00000007278	adenosylhomocysteinase	1.06575	0.0187056
ENSSSCG00000004657	centrosomal protein 152	1.06446	0.0572318
ENSSSCG00000016266	calcium binding protein 39	1.06033	0.0194519
ENSSSCG00000033089	interferon-induced very large GTPase 1-like	1.05546	0.00306804
ENSSSCG00000023033	poly(ADP-ribose) polymerase family member 3	1.05517	0.079514
ENSSSCG00000031117	dihydrofolate reductase	1.05331	0.00648514
ENSSSCG00000017416	DExH-box helicase 58	1.05291	0.0894621
ENSSSCG00000000194	tubulin alpha-1C chain	1.05272	0.00543331
ENSSSCG00000011309	kinesin family member 15	1.0524	0.0553672
ENSSSCG00000012280	ubiquitously expressed prefoldin like chaperone	1.04758	0.0881155
ENSSSCG00000031781	proteasome subunit beta 10	1.04454	0.0121171
ENSSSCG00000032946	high mobility group nucleosome binding domain 5	1.04413	0.00101914
ENSSSCG00000011447	signal peptidase complex subunit 1	1.04413	0.0113065
ENSSSCG00000025795	colony stimulating factor 3 receptor	1.04254	0.0287862
ENSSSCG00000023894	AT-hook transcription factor	1.04137	0.0304719
ENSSSCG00000035954	ATPase family AAA domain containing 5	1.04054	0.00434777
ENSSSCG00000030388	uridine phosphorylase 1	1.03955	0.0147615
ENSSSCG00000005628	ST6 N-acetylgalactosaminide alpha-2,6-sialyltransferase 4	1.03907	0.00384499
ENSSSCG00000011049	DNA cross-link repair 1C	1.03796	0.00288889
ENSSSCG00000011877	CD86 molecule	1.03794	0.00633635
ENSSSCG00000030469	BUB1 mitotic checkpoint serine/threonine kinase	1.03679	0.0948196
ENSSSCG00000014277	interferon regulatory factor 1	1.0358	0.014368
ENSSSCG00000011251	MYD88 innate immune signal transduction adaptor	1.03402	0.0302051
ENSSSCG00000012074	beta-secretase 2	1.02978	0.0650013
ENSSSCG00000000683	cell division cycle associated 3	1.02647	0.0228006
ENSSSCG00000003106	adaptor related protein complex 2 subunit sigma 1	1.02594	0.0814916
ENSSSCG00000032060	C-X9-C motif containing 2	1.02472	0.0544638
ENSSSCG00000006578	S100 calcium binding protein A4	1.02408	0.0130758
ENSSSCG00000016057	signal transducer and activator of transcription 1	1.02043	0.0015743
ENSSSCG00000025326	transmembrane protein 243	1.01978	0.0672103
ENSSSCG00000027357	cystatin B	1.01859	0.00509275
ENSSSCG00000016629	suppression of tumorigenicity 7	1.01849	0.0391049
ENSSSCG00000009474	sciellin	1.01537	0.0934535
ENSSSCG00000000217	Rac GTPase activating protein 1	1.01469	0.0921565
ENSSSCG00000051205	purinergic receptor P2X 4	1.01413	0.0612784
ENSSSCG00000025751	malate dehydrogenase 1	1.01069	0.0232642
ENSSSCG00000028010	abhydrolase domain containing 3	1.00802	0.0998046
ENSSSCG00000033337	Rho GDP dissociation inhibitor beta	1.00743	0.00455301
ENSSSCG00000008747	non-SMC condensin I complex subunit G	1.00278	0.00768485
ENSSSCG00000015414	family with sequence similarity 185 member A	0.996552	0.0178219
ENSSSCG00000003682	ankyrin repeat domain 12	0.996284	7.47619e-05
ENSSSCG00000009002	toll like receptor 2	0.995437	0.00818562
ENSSSCG00000035059	minichromosome maintenance 10 replication initiation factor	0.995304	0.0453331
ENSSSCG00000006333	NUF2 component of NDC80 kinetochore complex	0.994921	0.0753682
ENSSSCG00000000519	GLI pathogenesis related 1	0.99084	0.0304719
ENSSSCG00000027860	endoplasmic reticulum aminopeptidase 2	0.990793	0.0235306
ENSSSCG00000003458	EF-hand domain family member D2	0.990515	0.0520163
ENSSSCG00000004912	SEC11 homolog C, signal peptidase complex subunit	0.985854	0.00786881
ENSSSCG00000004687	beta-2-microglobulin	0.982021	0.00251244
ENSSSCG00000030801	guanylate-binding protein 6-like	0.981805	0.0287142
ENSSSCG00000012077	MX dynamin like GTPase 1	0.979092	0.0209262
ENSSSCG00000027121	ornithine decarboxylase 1	0.978321	0.0506365
ENSSSCG00000006800	CD53 molecule	0.976308	0.00911474
ENSSSCG00000006146	leucine rich repeat and coiled-coil centrosomal protein 1	0.976003	0.0163333
ENSSSCG00000035863	perilipin 2	0.975642	0.00634269
ENSSSCG00000038348	NME/NM23 nucleoside diphosphate kinase 1	0.971423	0.0295863
ENSSSCG00000017087	GM2 ganglioside activator	0.966393	0.016682
ENSSSCG00000013604	myosin IF	0.95914	0.0432643
ENSSSCG00000025593	transporter 2, ATP binding cassette subfamily B member	0.958348	0.0554689
ENSSSCG00000005587	NIMA related kinase 6	0.956947	0.016682
ENSSSCG00000006830	proteasome subunit alpha 5	0.954876	0.042729
ENSSSCG00000006175	lymphocyte antigen 96	0.954713	0.047668
ENSSSCG00000035945	ferredoxin 1	0.949789	0.0827258
ENSSSCG00000027196	None	0.946088	0.0691331
ENSSSCG00000011389	adhesion molecule with Ig like domain 3	0.945095	0.0356194
ENSSSCG00000013766	interleukin 27 receptor subunit alpha	0.944815	0.0644475
ENSSSCG00000011874	poly(ADP-ribose) polymerase family member 14	0.944221	0.00321229
ENSSSCG00000005096	hypoxia inducible factor 1 subunit alpha	0.941249	0.00494642
ENSSSCG00000011572	SEC13 homolog, nuclear pore and COPII coat complex component	0.941152	0.0969144
ENSSSCG00000014924	cathepsin C	0.940749	0.00932709
ENSSSCG00000041220	None	0.938642	0.06672
ENSSSCG00000023374	serglycin	0.93612	0.0229298
ENSSSCG00000004093	iodotyrosine deiodinase	0.934294	0.0214585
ENSSSCG00000013041	fermitin family member 3	0.93326	0.069849
ENSSSCG00000017054	cytoplasmic FMR1 interacting protein 2	0.931031	0.0764588
ENSSSCG00000016504	thromboxane A synthase 1	0.929715	0.0531135
ENSSSCG00000008239	capping actin protein, gelsolin like	0.928802	0.0122894
ENSSSCG00000017042	ubiquitin like domain containing CTD phosphatase 1	0.927895	0.016682
ENSSSCG00000017232	SLC9A3 regulator 1	0.926187	0.0226892
ENSSSCG00000035564	minichromosome maintenance complex component 6	0.925582	0.0187056
ENSSSCG00000000694	glyceraldehyde-3-phosphate dehydrogenase	0.925563	0.00126679
ENSSSCG00000007901	class II major histocompatibility complex transactivator	0.925472	0.0791364
ENSSSCG00000012173	spermidine/spermine N1-acetyltransferase 1	0.925163	0.00648682
ENSSSCG00000009772	transmembrane p24 trafficking protein 2	0.92391	0.0655557
ENSSSCG00000014168	elongation factor for RNA polymerase II 2	0.92166	0.0527535
ENSSSCG00000004870	carnosine dipeptidase 2	0.920844	0.0184229
ENSSSCG00000012623	solute carrier family 25 member 5	0.916658	0.0347034
ENSSSCG00000006775	capping actin protein of muscle Z-line subunit alpha 1	0.913006	0.0625105
ENSSSCG00000005688	prostaglandin E synthase	0.912206	0.0187056
ENSSSCG00000014915	embryonic ectoderm development	0.910759	0.0867153
ENSSSCG00000037120	thymidine kinase 1	0.910519	0.056467
ENSSSCG00000034197	ER degradation enhancing alpha-mannosidase like protein 1	0.910072	0.0784557
ENSSSCG00000008207	ribose 5-phosphate isomerase A	0.908406	0.0655023
ENSSSCG00000016216	tubulin alpha 4a	0.90582	0.0492059
ENSSSCG00000002866	CCAAT enhancer binding protein alpha	0.902103	0.0814916
ENSSSCG00000022011	N-myc and STAT interactor	0.901921	0.0439783
ENSSSCG00000015889	None	0.901791	0.00567292
ENSSSCG00000023972	DNA damage regulated autophagy modulator 1	0.898503	0.0651708
ENSSSCG00000021084	S100 calcium binding protein A6	0.89726	0.00367428
ENSSSCG00000010896	abnormal spindle microtubule assembly	0.895921	0.0242071
ENSSSCG00000033811	core-binding factor subunit beta	0.894648	0.0691331
ENSSSCG00000009349	replication factor C subunit 3	0.891217	0.0207685
ENSSSCG00000001400	DExD-box helicase 39B	0.889345	0.0807731
ENSSSCG00000029005	karyopherin subunit alpha 2	0.889131	0.0246255
ENSSSCG00000014248	lamin B1	0.886924	0.0427248
ENSSSCG00000014088	IQ motif containing GTPase activating protein 2	0.886856	0.00396923
ENSSSCG00000033444	SPC24 component of NDC80 kinetochore complex	0.882176	0.0869325
ENSSSCG00000009412	lymphocyte cytosolic protein 1	0.880051	0.00607185
ENSSSCG00000017448	keratin 14	0.878734	0.0431798
ENSSSCG00000015423	DnaJ heat shock protein family (Hsp40) member C2	0.872206	0.0115545
ENSSSCG00000010486	helicase, lymphoid specific	0.871542	0.041314
ENSSSCG00000034984	proteasome subunit beta 4	0.871346	0.0306379
ENSSSCG00000034137	peptidylprolyl isomerase B	0.869576	0.0569509
ENSSSCG00000004528	methyl-CpG binding domain protein 2	0.867528	0.0655023
ENSSSCG00000035297	putative ISG12(a) protein	0.864736	0.0565592
ENSSSCG00000016859	complement C7	0.862088	0.0116608
ENSSSCG00000030642	proliferating cell nuclear antigen	0.860063	0.0178219
ENSSSCG00000029857	eukaryotic translation initiation factor 2 subunit gamma	0.857304	0.0930625
ENSSSCG00000029102	mediator complex subunit 24	0.856987	0.066537
ENSSSCG00000032141	deoxyuridine triphosphatase	0.854284	0.0241924
ENSSSCG00000017473	DNA topoisomerase II alpha	0.852545	0.022032
ENSSSCG00000038345	IKAROS family zinc finger 1	0.852426	0.0429036
ENSSSCG00000038912	interferon induced transmembrane protein 3	0.851415	0.0282234
ENSSSCG00000012583	acyl-CoA synthetase long chain family member 4	0.850597	0.00480138
ENSSSCG00000028019	leucine rich repeat containing 59	0.848813	0.0323985
ENSSSCG00000016855	FYN binding protein 1	0.847798	0.0228276
ENSSSCG00000016998	nucleophosmin 1	0.846758	0.0119243
ENSSSCG00000017668	vacuole membrane protein 1	0.843187	0.00869323
ENSSSCG00000039148	prolyl 4-hydroxylase subunit beta	0.842222	0.00911474
ENSSSCG00000000838	solute carrier family 41 member 2	0.842086	0.0627738
ENSSSCG00000010438	ATPase family AAA domain containing 1	0.840133	0.0777913
ENSSSCG00000012619	septin 6	0.837331	0.0119243
ENSSSCG00000025303	family with sequence similarity 50 member A	0.834959	0.061331
ENSSSCG00000005055	galectin 3	0.832657	0.0593472
ENSSSCG00000012202	glycerol kinase	0.831356	0.0556901
ENSSSCG00000006372	Rho GTPase activating protein 30	0.831266	0.0242071
ENSSSCG00000017420	2',3'-cyclic nucleotide 3' phosphodiesterase	0.830402	0.0392105
ENSSSCG00000014280	RAD50 double strand break repair protein	0.829483	0.0450136
ENSSSCG00000022351	glutathione S-transferase omega 1	0.829409	0.0676755
ENSSSCG00000003914	peroxiredoxin 1	0.824393	0.00273809
ENSSSCG00000009542	TNF superfamily member 13b	0.824094	0.0527535
ENSSSCG00000011825	ATPase 13A3	0.822873	0.0545588
ENSSSCG00000033727	glutathione peroxidase 1	0.822448	0.0323564
ENSSSCG00000007235	TPX2 microtubule nucleation factor	0.813911	0.0908422
ENSSSCG00000010274	sphingosine-1-phosphate lyase 1	0.813796	0.0827669
ENSSSCG00000005164	3-hydroxyacyl-CoA dehydratase 4	0.812562	0.0958314
ENSSSCG00000022721	cadherin 16	0.812055	0.0732428
ENSSSCG00000015422	peptidase, mitochondrial processing beta subunit	0.807814	0.0771739
ENSSSCG00000006127	nibrin	0.807807	0.0142884
ENSSSCG00000012784	signal sequence receptor subunit 4	0.80715	0.0252951
ENSSSCG00000014997	caspase-13	0.806768	0.00911474
ENSSSCG00000033909	GTPase, IMAP family member 1	0.800099	0.0144694
ENSSSCG00000015710	actin related protein 3	0.800048	0.0125241
ENSSSCG00000023503	protein kinase C delta	0.798928	0.0983736
ENSSSCG00000015504	calcyclin binding protein	0.798803	0.0239202
ENSSSCG00000034449	arginine and serine rich protein 1	0.798466	0.0835423
ENSSSCG00000007151	cell division cycle 25B	0.797835	0.0934535
ENSSSCG00000014171	endoplasmic reticulum aminopeptidase 1	0.78819	0.0651299
ENSSSCG00000032416	regulator of G protein signaling 1	0.78445	0.0348263
ENSSSCG00000010334	surfactant protein D	0.784141	0.0297965
ENSSSCG00000016078	heat shock protein family E (Hsp10) member 1	0.779815	0.0837071
ENSSSCG00000006273	minichromosome maintenance complex component 4	0.779767	0.069448
ENSSSCG00000026018	major facilitator superfamily domain containing 1	0.778538	0.027642
ENSSSCG00000008803	ATPase phospholipid transporting 8A1	0.775607	0.0655023
ENSSSCG00000000907	plexin C1	0.773995	0.0751527
ENSSSCG00000017006	lymphocyte cytosolic protein 2	0.773235	0.0219251
ENSSSCG00000010908	protein tyrosine phosphatase receptor type C	0.770453	0.00364509
ENSSSCG00000026922	DNA damage regulated autophagy modulator 2	0.770415	0.0738808
ENSSSCG00000005512	complement C5	0.769751	0.0760334
ENSSSCG00000008874	transmembrane protein 144	0.766645	0.0908422
ENSSSCG00000011798	DnaJ heat shock protein family (Hsp40) member B11	0.762937	0.0527535
ENSSSCG00000007465	beta-1,4-galactosyltransferase 5	0.761878	0.0822122
ENSSSCG00000009480	Nedd4 family interacting protein 2	0.761679	0.053053
ENSSSCG00000009668	clusterin	0.759694	0.0334258
ENSSSCG00000037236	ribosomal protein SA	0.756157	0.0572318
ENSSSCG00000023247	optineurin	0.753324	0.047932
ENSSSCG00000044004	None	0.752829	0.0655023
ENSSSCG00000035914	proteasome subunit beta 2	0.747596	0.0988386
ENSSSCG00000008358	actin related protein 2	0.732333	0.0548156
ENSSSCG00000023264	isocitrate dehydrogenase (NADP(+)) 1, cytosolic	0.729785	0.0972068
ENSSSCG00000024385	ribonuclease H2 subunit B	0.727881	0.0880363
ENSSSCG00000008180	eukaryotic translation initiation factor 5B	0.727334	0.0233545
ENSSSCG00000006193	translocation associated membrane protein 1	0.726376	0.0651708
ENSSSCG00000001453	major histocompatibility complex, class II, DR alpha	0.725703	0.0690754
ENSSSCG00000000981	cysteine rich with EGF like domains 2	0.725435	0.0934535
ENSSSCG00000040743	mannose-6-phosphate receptor, cation dependent	0.725359	0.0739907
ENSSSCG00000015689	aspartyl-tRNA synthetase	0.725083	0.0998046
ENSSSCG00000029753	cytohesin 1 interacting protein	0.722564	0.0716517
ENSSSCG00000027340	phosphatidylinositol 4-kinase type 2 beta	0.719407	0.0369064
ENSSSCG00000008796	RNA binding motif protein 47	0.718783	0.0908422
ENSSSCG00000009704	high mobility group box 2	0.714258	0.0747895
ENSSSCG00000005403	structural maintenance of chromosomes 2	0.711724	0.0603123
ENSSSCG00000038682	TATA-box binding protein associated factor, RNA polymerase I subunit D	0.708321	0.0348334
ENSSSCG00000040012	transmembrane protein 147	0.707881	0.0702819
ENSSSCG00000034314	LSM4 homolog, U6 small nuclear RNA and mRNA degradation associated	0.702801	0.0527535
ENSSSCG00000009888	endoplasmic reticulum protein 29	0.702282	0.0288819
ENSSSCG00000011535	ADP ribosylation factor like GTPase 8B	0.699868	0.0891409
ENSSSCG00000005215	Janus kinase 2	0.698309	0.0702271
ENSSSCG00000021712	HECT and RLD domain containing E3 ubiquitin protein ligase family member 6	0.691015	0.0373618
ENSSSCG00000000864	choline phosphotransferase 1	0.687944	0.069974
ENSSSCG00000021825	40S ribosomal protein S21	0.677545	0.0548738
ENSSSCG00000031123	peptidylprolyl isomerase G	0.674373	0.0384135
ENSSSCG00000000849	heat shock protein 90 beta family member 1	0.667957	0.026529
ENSSSCG00000032857	S100 calcium binding protein A12	0.664466	0.0523958
ENSSSCG00000030957	nuclear factor kappa B subunit 1	0.654141	0.0942567
ENSSSCG00000014910	60S ribosomal protein L35a	0.64808	0.0657454
ENSSSCG00000025355	zinc finger protein 146	0.643342	0.0791364
ENSSSCG00000023604	leucine aminopeptidase 3	0.637988	0.0635059
ENSSSCG00000027529	baculoviral IAP repeat containing 3	0.627591	0.0925574
ENSSSCG00000001229	patr class I histocompatibility antigen, A-126 alpha chain-like	0.621308	0.10044
ENSSSCG00000015140	heat shock protein family A (Hsp70) member 8	0.617981	0.0480994
ENSSSCG00000039460	ribosomal protein L28	0.599462	0.0989721
ENSSSCG00000033169	ribosomal protein S15	0.548044	0.0849274
ENSSSCG00000016737	peptidylprolyl isomerase A	0.532906	0.0972768
ENSSSCG00000010332	placenta associated 9	-0.601897	0.0909528
ENSSSCG00000006767	membrane associated guanylate kinase, WW and PDZ domain containing 3	-0.614281	0.10044
ENSSSCG00000016520	cAMP responsive element binding protein 3 like 2	-0.61438	0.0964226
ENSSSCG00000046054	G protein subunit gamma 11	-0.639429	0.0327375
ENSSSCG00000004018	afadin, adherens junction formation factor	-0.643317	0.0934535
ENSSSCG00000042386	None	-0.65547	0.0555147
ENSSSCG00000002429	forkhead box N3	-0.656457	0.032726
ENSSSCG00000036494	ergosterol biosynthesis 28 homolog	-0.659204	0.0580006
ENSSSCG00000006887	calponin 3	-0.663324	0.0934535
ENSSSCG00000016034	collagen type III alpha 1 chain	-0.669331	0.0512265
ENSSSCG00000008227	ST3 beta-galactoside alpha-2,3-sialyltransferase 5	-0.680416	0.0856537
ENSSSCG00000009018	SH3 domain containing 19	-0.690021	0.0655023
ENSSSCG00000012448	integral membrane protein 2A	-0.69003	0.0910372
ENSSSCG00000034444	eukaryotic translation initiation factor 4E binding protein 2	-0.698231	0.0551158
ENSSSCG00000015232	ST3 beta-galactoside alpha-2,3-sialyltransferase 4	-0.706084	0.0991675
ENSSSCG00000020858	kinesin family member 13A	-0.706417	0.0592951
ENSSSCG00000003712	oxysterol binding protein like 1A	-0.71462	0.0814916
ENSSSCG00000034692	SH3 domain binding protein 4	-0.714981	0.0899797
ENSSSCG00000011295	SNF related kinase	-0.716754	0.0572318
ENSSSCG00000011103	par-3 family cell polarity regulator	-0.721613	0.0934535
ENSSSCG00000010322	zinc finger protein 503	-0.722777	0.0653435
ENSSSCG00000017177	ST6 N-acetylgalactosaminide alpha-2,6-sialyltransferase 2	-0.723093	0.0785933
ENSSSCG00000027675	forkhead box P1	-0.728475	0.0391056
ENSSSCG00000021306	gap junction protein gamma 1	-0.729513	0.100178
ENSSSCG00000000232	activin A receptor like type 1	-0.730305	0.0692683
ENSSSCG00000008749	slit guidance ligand 2	-0.731288	0.0868797
ENSSSCG00000011022	supervillin	-0.73364	0.070352
ENSSSCG00000009434	regulator of cell cycle	-0.737654	0.048443
ENSSSCG00000016123	par-3 family cell polarity regulator beta	-0.738742	0.0262821
ENSSSCG00000004193	ectonucleotide pyrophosphatase/phosphodiesterase 1	-0.739291	0.0522431
ENSSSCG00000015199	V-set and immunoglobulin domain containing 2	-0.740797	0.0489109
ENSSSCG00000004861	teashirt zinc finger homeobox 1	-0.744613	0.0432643
ENSSSCG00000031536	MYC target 1	-0.74525	0.0831161
ENSSSCG00000008443	endothelial PAS domain protein 1	-0.745328	0.0185198
ENSSSCG00000016992	neuralized E3 ubiquitin protein ligase 1B	-0.745884	0.0570468
ENSSSCG00000011928	coiled-coil domain containing 80	-0.748495	0.0520163
ENSSSCG00000022092	cytochrome P450 family 7 subfamily B member 1	-0.750361	0.0922765
ENSSSCG00000028805	protein tyrosine phosphatase receptor type M	-0.751037	0.0628395
ENSSSCG00000026618	caveolae associated protein 2	-0.752913	0.0750736
ENSSSCG00000009192	PDZ and LIM domain 5	-0.753207	0.0895366
ENSSSCG00000026516	EPH receptor B3	-0.753817	0.0691331
ENSSSCG00000000649	C-type lectin domain family 1 member A	-0.754602	0.0591509
ENSSSCG00000003795	Wnt ligand secretion mediator	-0.754874	0.0791364
ENSSSCG00000001437	advanced glycosylation end-product specific receptor	-0.756135	0.0747895
ENSSSCG00000015960	mitogen-activated protein kinase kinase kinase 20	-0.759598	0.0908422
ENSSSCG00000028549	extracellular matrix protein 2	-0.759676	0.0867153
ENSSSCG00000032444	plexin domain containing 2	-0.761356	0.0513237
ENSSSCG00000039468	serpin family H member 1	-0.76301	0.054521
ENSSSCG00000008644	kinase D interacting substrate 220	-0.763978	0.0391007
ENSSSCG00000023105	neuroepithelial cell transforming 1	-0.765686	0.0331972
ENSSSCG00000022742	peroxiredoxin 6	-0.766389	0.0123465
ENSSSCG00000001914	lysyl oxidase like 1	-0.767307	0.0845088
ENSSSCG00000017082	secreted protein acidic and cysteine rich	-0.768259	0.0690484
ENSSSCG00000033074	zinc finger CCHC-type containing 24	-0.76971	0.0391056
ENSSSCG00000022173	ankyrin repeat domain 50	-0.771212	0.0190151
ENSSSCG00000023784	semaphorin 3C	-0.771758	0.0323564
ENSSSCG00000010493	PDZ and LIM domain 1	-0.771999	0.0321361
ENSSSCG00000026113	zinc finger and BTB domain containing 20	-0.772875	0.0603123
ENSSSCG00000035446	caveolae associated protein 1	-0.774509	0.0323564
ENSSSCG00000025924	insulin-like growth factor-binding protein 5	-0.774581	0.0593861
ENSSSCG00000009431	diacylglycerol kinase eta	-0.77501	0.0993116
ENSSSCG00000018045	unc-51 like autophagy activating kinase 2	-0.775824	0.0902073
ENSSSCG00000015268	flavin containing dimethylaniline monoxygenase 1	-0.776371	0.020053
ENSSSCG00000021374	FXYD domain containing ion transport regulator 7	-0.776762	0.0429506
ENSSSCG00000010053	sperm antigen with calponin homology and coiled-coil domains 1 like	-0.778137	0.0785933
ENSSSCG00000016174	fibronectin 1	-0.780169	0.0402438
ENSSSCG00000002461	BTB domain containing 7	-0.783423	0.0316075
ENSSSCG00000007495	Cas scaffold protein family member 4	-0.784457	0.100372
ENSSSCG00000015307	cyclin dependent kinase 14	-0.784574	0.0494913
ENSSSCG00000025130	Kruppel like factor 12	-0.785564	0.0621861
ENSSSCG00000001725	adhesion G protein-coupled receptor F5	-0.787213	0.023136
ENSSSCG00000030309	NDRG family member 2	-0.791315	0.0553672
ENSSSCG00000022318	ETS transcription factor ERG	-0.791566	0.0547795
ENSSSCG00000014157	nuclear receptor subfamily 2 group F member 1	-0.794791	0.0529909
ENSSSCG00000010765	inositol polyphosphate-5-phosphatase A	-0.798412	0.0572318
ENSSSCG00000035366	malignant fibrous histiocytoma amplified sequence 1	-0.79911	0.0993116
ENSSSCG00000024134	monoglyceride lipase	-0.799284	0.0688159
ENSSSCG00000000152	RNA binding fox-1 homolog 2	-0.799847	0.0331972
ENSSSCG00000031128	peptidylprolyl isomerase C	-0.804995	0.076707
ENSSSCG00000036402	myosin light chain 9	-0.806156	0.0606353
ENSSSCG00000027124	None	-0.808507	0.0621522
ENSSSCG00000044627	None	-0.812022	0.0785933
ENSSSCG00000034259	prostate transmembrane protein, androgen induced 1	-0.812959	0.0389039
ENSSSCG00000040334	chromobox 6	-0.814239	0.0690754
ENSSSCG00000010204	BicC family RNA binding protein 1	-0.814595	0.0972068
ENSSSCG00000014316	transforming growth factor beta induced	-0.8162	0.0352244
ENSSSCG00000017676	BCAS3 microtubule associated cell migration factor	-0.818631	0.0348263
ENSSSCG00000005751	collagen type V alpha 1 chain	-0.82061	0.0993891
ENSSSCG00000008038	SLC9A3 regulator 2	-0.823306	0.0298836
ENSSSCG00000019941	ssc-mir-30a	-0.823592	0.0447055
ENSSSCG00000013919	homer scaffold protein 3	-0.824346	0.0531135
ENSSSCG00000012680	glypican 3	-0.825626	0.0633356
ENSSSCG00000009699	15-hydroxyprostaglandin dehydrogenase	-0.82676	0.0365132
ENSSSCG00000005243	phosphoglucomutase 5	-0.827624	0.0572318
ENSSSCG00000015814	transforming acidic coiled-coil containing protein 1	-0.830166	0.0909528
ENSSSCG00000037065	epithelial membrane protein 2	-0.830214	0.0751527
ENSSSCG00000004132	phosphatase and actin regulator 2	-0.830301	0.0174507
ENSSSCG00000023956	neural precursor cell expressed, developmentally down-regulated 9	-0.830738	0.0327236
ENSSSCG00000010925	protein phosphatase 1 regulatory subunit 12B	-0.832078	0.0460404
ENSSSCG00000011859	None	-0.832782	0.0714337
ENSSSCG00000025306	p21 (RAC1) activated kinase 3	-0.833134	0.0998046
ENSSSCG00000023408	sterile alpha motif domain containing 4A	-0.834243	0.0489215
ENSSSCG00000015494	zinc finger and BTB domain containing 37	-0.836953	0.0352741
ENSSSCG00000006115	RUNX1 partner transcriptional co-repressor 1	-0.838005	0.0179502
ENSSSCG00000008601	syndecan 1	-0.840557	0.03107
ENSSSCG00000006083	lysosomal protein transmembrane 4 beta	-0.840703	0.00475892
ENSSSCG00000033497	arginine-glutamic acid dipeptide repeats	-0.842252	0.0200741
ENSSSCG00000006894	formin binding protein 1 like	-0.847159	0.0363346
ENSSSCG00000021646	Kruppel like factor 9	-0.848889	0.0611622
ENSSSCG00000048678	None	-0.852229	0.0902073
ENSSSCG00000037360	cystatin C	-0.857936	0.0275804
ENSSSCG00000033190	aquaporin 1 (Colton blood group)	-0.858069	0.00911474
ENSSSCG00000000107	casein kinase I	-0.860372	0.0363763
ENSSSCG00000014351	endothelial cell surface expressed chemotaxis and apoptosis regulator	-0.862402	0.0837071
ENSSSCG00000032709	ADP ribosylation factor like GTPase 4A	-0.862869	0.0242071
ENSSSCG00000009222	SPARC like 1	-0.863111	0.0391056
ENSSSCG00000000734	tetraspanin 11	-0.863833	0.0788725
ENSSSCG00000023653	GLIS family zinc finger 2	-0.864091	0.0318185
ENSSSCG00000044326	None	-0.865155	0.098895
ENSSSCG00000006642	MINDY lysine 48 deubiquitinase 1	-0.865689	0.0104479
ENSSSCG00000017294	DDB1 and CUL4 associated factor 7	-0.866909	0.014368
ENSSSCG00000005122	TEK receptor tyrosine kinase	-0.867908	0.0323985
ENSSSCG00000012108	WWC family member 3	-0.870808	0.0222972
ENSSSCG00000000737	TUB like protein 3	-0.8752	0.0232385
ENSSSCG00000037706	protein kinase cAMP-dependent type II regulatory subunit beta	-0.875567	0.0628605
ENSSSCG00000032176	SMAD specific E3 ubiquitin protein ligase 2	-0.876363	0.0647036
ENSSSCG00000010494	sorbin and SH3 domain containing 1	-0.877255	0.0348334
ENSSSCG00000024009	calcium/calmodulin dependent protein kinase II inhibitor 1	-0.883158	0.0432643
ENSSSCG00000006009	exostosin glycosyltransferase 1	-0.886407	0.0257251
ENSSSCG00000017277	platelet and endothelial cell adhesion molecule 1	-0.886417	0.0385096
ENSSSCG00000007043	glycerophosphocholine phosphodiesterase 1	-0.888142	0.0115614
ENSSSCG00000008799	LIM and calponin homology domains 1	-0.889575	0.0176243
ENSSSCG00000024000	EF-hand and coiled-coil domain containing 1	-0.889866	0.0827669
ENSSSCG00000037935	cysteine and tyrosine rich 1	-0.890152	0.0398504
ENSSSCG00000027331	collagen type VI alpha 3 chain	-0.893327	0.00386139
ENSSSCG00000034630	abl interactor 2	-0.893636	0.0502569
ENSSSCG00000041667	claudin 5	-0.895164	0.0100164
ENSSSCG00000031819	tumor protein p53 inducible protein 11	-0.896626	0.0321361
ENSSSCG00000015079	beta-secretase 1	-0.896668	0.0363763
ENSSSCG00000029855	LHFPL tetraspan subfamily member 6	-0.897483	0.0288366
ENSSSCG00000013389	cytochrome P450 family 2 subfamily R member 1	-0.898158	0.0530285
ENSSSCG00000008769	macrosialin	-0.899142	0.0865016
ENSSSCG00000041656	None	-0.90214	0.0690754
ENSSSCG00000031346	chemerin chemokine-like receptor 1	-0.902302	0.00509077
ENSSSCG00000032383	uncharacterized LOC100514340	-0.904487	0.0531266
ENSSSCG00000003761	adhesion G protein-coupled receptor L2	-0.905027	0.0240146
ENSSSCG00000000735	tetraspanin 9	-0.905139	0.0674918
ENSSSCG00000049811	None	-0.905228	0.0275265
ENSSSCG00000037158	maturin, neural progenitor differentiation regulator homolog	-0.907917	0.00328788
ENSSSCG00000031356	hes family bHLH transcription factor 1	-0.908488	0.0121995
ENSSSCG00000011933	nectin cell adhesion molecule 3	-0.909678	0.044226
ENSSSCG00000040706	drebrin 1	-0.913252	0.0528172
ENSSSCG00000025821	C2 calcium dependent domain containing 2	-0.915639	0.0365959
ENSSSCG00000011521	PDZ domain containing ring finger 3	-0.916339	0.0791364
ENSSSCG00000022081	pleckstrin homology like domain family B member 2	-0.916672	0.0335299
ENSSSCG00000010464	protein phosphatase 1 regulatory subunit 3C	-0.918191	0.0384594
ENSSSCG00000004598	myocardial zonula adherens protein	-0.919115	0.0619161
ENSSSCG00000037832	peripheral myelin protein 22	-0.91939	0.0108232
ENSSSCG00000008312	dysferlin	-0.920397	0.0391231
ENSSSCG00000006581	S100 calcium binding protein A16	-0.921046	0.032229
ENSSSCG00000006331	PBX homeobox 1	-0.921515	0.00601549
ENSSSCG00000009106	phosphodiesterase 5A	-0.921583	0.0152405
ENSSSCG00000037791	NKD inhibitor of WNT signaling pathway 2	-0.92367	0.0248915
ENSSSCG00000022980	T-box transcription factor 4	-0.924874	0.00818562
ENSSSCG00000005071	armadillo like helical domain containing 4	-0.925135	0.0323985
ENSSSCG00000029815	SLIT-ROBO Rho GTPase activating protein 1	-0.925834	0.0330617
ENSSSCG00000008397	EGF containing fibulin extracellular matrix protein 1	-0.926224	0.0349415
ENSSSCG00000041612	None	-0.928248	0.0651708
ENSSSCG00000010184	angiotensinogen	-0.929866	0.0185198
ENSSSCG00000001570	peptidase inhibitor 16	-0.931746	0.0956825
ENSSSCG00000007147	heat shock protein family A (Hsp70) member 12B	-0.933366	0.089052
ENSSSCG00000002627	glutathione S-transferase alpha 4	-0.93522	0.0266772
ENSSSCG00000016364	glypican 1	-0.935434	0.0963749
ENSSSCG00000037508	gelsolin	-0.936039	0.00166646
ENSSSCG00000026729	transmembrane protein 150C	-0.937861	0.0674918
ENSSSCG00000026404	SERTA domain containing 4	-0.938548	0.0467401
ENSSSCG00000021873	cellular retinoic acid binding protein 1	-0.944345	0.0129555
ENSSSCG00000002425	protein tyrosine phosphatase non-receptor type 21	-0.945494	0.0398206
ENSSSCG00000009215	ATP-binding cassette, sub-family G (WHITE), member 2	-0.946884	0.0406402
ENSSSCG00000039707	rhotekin 2	-0.948177	0.0144207
ENSSSCG00000023028	junctional adhesion molecule 2	-0.950085	0.06109
ENSSSCG00000001500	collagen type XXI alpha 1 chain	-0.950235	0.06109
ENSSSCG00000003532	leucine zipper protein 1	-0.953491	0.00627321
ENSSSCG00000012089	adenosine deaminase RNA specific B1	-0.955125	0.0337179
ENSSSCG00000012026	ADAM metallopeptidase with thrombospondin type 1 motif 1	-0.955157	0.0764828
ENSSSCG00000004854	tight junction protein 1	-0.956158	0.0236203
ENSSSCG00000014822	Rho guanine nucleotide exchange factor 17	-0.958943	0.0347034
ENSSSCG00000026006	Kruppel like factor 13	-0.95944	0.00476788
ENSSSCG00000015273	ATPase plasma membrane Ca2+ transporting 4	-0.960134	0.0252425
ENSSSCG00000036549	dihydropyrimidinase like 3	-0.960451	0.0419686
ENSSSCG00000014430	actin binding LIM protein family member 3	-0.961209	0.0134305
ENSSSCG00000006059	neurocalcin delta	-0.96398	0.0122894
ENSSSCG00000022804	ras homolog family member J	-0.967041	0.0233841
ENSSSCG00000039573	secretory leukocyte peptidase inhibitor	-0.968862	0.0506365
ENSSSCG00000016548	podocalyxin like	-0.97005	0.0100164
ENSSSCG00000017900	kinesin family member 1C	-0.970952	0.0251206
ENSSSCG00000007116	CD93 molecule	-0.971705	0.00851031
ENSSSCG00000012409	Cbp/p300 interacting transactivator with Glu/Asp rich carboxy-terminal domain 1	-0.971771	0.0518285
ENSSSCG00000039194	KN motif and ankyrin repeat domains 2	-0.972794	0.0141547
ENSSSCG00000013399	TEA domain transcription factor 1	-0.973071	0.0144123
ENSSSCG00000007146	sialic acid binding Ig like lectin 1	-0.973599	0.0247433
ENSSSCG00000042888	None	-0.973873	0.0969144
ENSSSCG00000028338	peptidase domain containing associated with muscle regeneration 1	-0.974877	0.0635082
ENSSSCG00000000146	myosin heavy chain 11	-0.979698	0.0429506
ENSSSCG00000001977	syntaxin binding protein 6	-0.98058	0.0432643
ENSSSCG00000016031	calcitonin receptor like receptor	-0.981768	0.0147767
ENSSSCG00000013598	KN motif and ankyrin repeat domains 3	-0.986757	0.0743838
ENSSSCG00000040166	fibronectin leucine rich transmembrane protein 2	-0.98708	0.0248915
ENSSSCG00000012631	LON peptidase N-terminal domain and ring finger 3	-0.988575	0.0164858
ENSSSCG00000022168	amyloid beta precursor protein binding family B member 2	-0.992555	0.0185198
ENSSSCG00000006463	platelet endothelial aggregation receptor 1	-0.992839	0.0292581
ENSSSCG00000034191	SRY-box transcription factor 6	-0.994445	0.0825193
ENSSSCG00000017526	coatomer protein complex subunit zeta 2	-0.994624	0.00633842
ENSSSCG00000015271	proline and arginine rich end leucine rich repeat protein	-0.995283	0.00992845
ENSSSCG00000004340	four and a half LIM domains 5	-0.995595	0.0602914
ENSSSCG00000003762	adhesion G protein-coupled receptor L4	-0.996068	0.0349415
ENSSSCG00000013599	angiopoietin like 4	-0.998288	0.056489
ENSSSCG00000033760	latent transforming growth factor beta binding protein 4	-0.999938	0.0453331
ENSSSCG00000034765	piezo type mechanosensitive ion channel component 2	-1.00057	0.0390722
ENSSSCG00000031898	calcium homeostasis modulator family member 5	-1.0008	0.0818028
ENSSSCG00000000504	protein tyrosine phosphatase receptor type B	-1.0011	0.0385726
ENSSSCG00000015283	phosphatidylinositol-4-phosphate 3-kinase catalytic subunit type 2 beta	-1.00565	0.0323564
ENSSSCG00000014976	Rho GTPase activating protein 42	-1.00787	0.0683769
ENSSSCG00000014203	MCC regulator of WNT signaling pathway	-1.00793	0.0283087
ENSSSCG00000039946	CD34 molecule	-1.00883	0.0336308
ENSSSCG00000017607	transmembrane protein 100	-1.01056	0.0750736
ENSSSCG00000012110	midline 1	-1.01268	0.0690754
ENSSSCG00000012572	collagen type IV alpha 5 chain	-1.01285	0.0199822
ENSSSCG00000039080	tribbles pseudokinase 2	-1.01572	0.00455883
ENSSSCG00000046737	None	-1.02106	0.0881155
ENSSSCG00000040267	cystin 1	-1.0227	0.00543331
ENSSSCG00000000006	peroxisome proliferator activated receptor alpha	-1.02467	0.0550527
ENSSSCG00000005194	protein tyrosine phosphatase receptor type D	-1.02477	0.0837071
ENSSSCG00000015084	FXYD domain containing ion transport regulator 2	-1.02535	0.00872085
ENSSSCG00000035736	C-C motif chemokine ligand 24	-1.02686	0.0770042
ENSSSCG00000038991	S100 calcium binding protein A13	-1.03199	0.0491148
ENSSSCG00000027882	chromosome 1 open reading frame 115	-1.03579	0.00163305
ENSSSCG00000005284	G protein subunit alpha 14	-1.03869	0.0242288
ENSSSCG00000006697	acid phosphatase 6, lysophosphatidic	-1.03971	0.0246255
ENSSSCG00000009865	T-box transcription factor 3	-1.03991	0.0074987
ENSSSCG00000025531	sarcospan	-1.04018	0.00141885
ENSSSCG00000032398	vestigial like family member 3	-1.04077	0.0352244
ENSSSCG00000046044	None	-1.04238	0.00825616
ENSSSCG00000012002	roundabout guidance receptor 2	-1.04264	0.0675679
ENSSSCG00000011495	prickle planar cell polarity protein 2	-1.0447	0.00178426
ENSSSCG00000015825	adhesion G protein-coupled receptor A2	-1.04847	0.00169606
ENSSSCG00000005288	TLE family member 4, transcriptional corepressor	-1.04997	0.000124739
ENSSSCG00000006737	immunoglobulin superfamily member 3	-1.05044	0.0215861
ENSSSCG00000012167	phosphate regulating endopeptidase homolog X-linked	-1.05096	0.0651708
ENSSSCG00000033949	G protein subunit gamma 7	-1.05272	0.0691331
ENSSSCG00000000607	ADP-ribosyltransferase 4 (Dombrock blood group)	-1.0534	0.0467133
ENSSSCG00000037878	alpha hemoglobin stabilizing protein	-1.05908	0.0581676
ENSSSCG00000011110	coiled-coil domain containing 3	-1.06184	0.0292174
ENSSSCG00000002444	fibulin 5	-1.06199	0.0323564
ENSSSCG00000038460	forkhead box F1	-1.06347	0.0161827
ENSSSCG00000011245	integrin subunit alpha 9	-1.06521	0.00232148
ENSSSCG00000008646	ring finger protein 144A	-1.06678	0.0628605
ENSSSCG00000038805	F-box protein 17	-1.06789	0.091346
ENSSSCG00000009114	serine protease 12	-1.06855	0.0119445
ENSSSCG00000004479	filamin A interacting protein 1	-1.07482	0.0169747
ENSSSCG00000006002	cellular communication network factor 3	-1.07488	0.0132434
ENSSSCG00000011640	transferrin	-1.07564	0.0277373
ENSSSCG00000037376	matrix remodeling associated 7	-1.0783	0.00543331
ENSSSCG00000005041	fermitin family member 2	-1.08406	0.00099696
ENSSSCG00000038522	family with sequence similarity 162 member B	-1.09059	0.0181756
ENSSSCG00000015535	quiescin sulfhydryl oxidase 1	-1.09084	0.0175588
ENSSSCG00000020657	basal cell adhesion molecule (Lutheran blood group)	-1.09151	0.00598194
ENSSSCG00000008854	carboxypeptidase E	-1.09333	0.00434777
ENSSSCG00000016665	BMP binding endothelial regulator	-1.09345	0.00722019
ENSSSCG00000012362	Cdc42 guanine nucleotide exchange factor 9	-1.0937	0.0633356
ENSSSCG00000014927	NADPH oxidase 4	-1.09861	0.0273572
ENSSSCG00000014072	ectodermal-neural cortex 1	-1.09867	0.00107745
ENSSSCG00000029849	sphingosine-1-phosphate receptor 1	-1.10078	0.00198651
ENSSSCG00000038514	dimethylarginine dimethylaminohydrolase 2	-1.1073	0.0166991
ENSSSCG00000012018	chondrolectin	-1.10933	0.0596593
ENSSSCG00000010829	mitochondrial amidoxime reducing component 1	-1.11203	0.0352244
ENSSSCG00000015119	membrane frizzled-related protein	-1.11617	0.0098172
ENSSSCG00000008115	mal, T cell differentiation protein	-1.12178	0.010026
ENSSSCG00000035895	Jun dimerization protein 2	-1.12183	0.0699646
ENSSSCG00000015200	endothelial cell adhesion molecule	-1.12209	9.15063e-05
ENSSSCG00000006338	discoidin domain receptor tyrosine kinase 2	-1.12415	0.0692683
ENSSSCG00000029227	LIM domain binding 2	-1.12494	0.00748544
ENSSSCG00000008444	protein kinase C epsilon	-1.12803	0.0136268
ENSSSCG00000005608	angiopoietin like 2	-1.13032	0.00592029
ENSSSCG00000036201	natriuretic peptide receptor 3	-1.13104	0.0262197
ENSSSCG00000010879	kinesin family member 26B	-1.13129	0.00840555
ENSSSCG00000031201	leiomodin 1	-1.13131	0.0227979
ENSSSCG00000024088	talin 2	-1.13148	0.00748544
ENSSSCG00000008396	coiled-coil domain containing 85A	-1.13183	0.0330617
ENSSSCG00000002747	polyamine modulated factor 1 binding protein 1	-1.13347	0.0306379
ENSSSCG00000036926	multivesicular body subunit 12B	-1.13398	0.0287142
ENSSSCG00000017347	HIG1 hypoxia inducible domain family member 1B	-1.13524	0.0240128
ENSSSCG00000033892	eva-1 homolog B	-1.14072	0.0156915
ENSSSCG00000010604	SH3 and PX domains 2A	-1.14298	0.0150039
ENSSSCG00000009377	thrombospondin type 1 domain containing 1	-1.1443	0.0200582
ENSSSCG00000001834	milk fat globule-EGF factor 8 protein	-1.14593	0.0439783
ENSSSCG00000016628	Wnt family member 2	-1.15219	0.0520653
ENSSSCG00000035937	dermatopontin	-1.15758	0.00392916
ENSSSCG00000034704	zinc finger protein 532	-1.1577	0.00471119
ENSSSCG00000009457	dachshund family transcription factor 1	-1.15812	0.00356465
ENSSSCG00000024938	SH3 domain binding protein 5	-1.15943	0.0055779
ENSSSCG00000004336	EPH receptor A7	-1.16188	0.0268093
ENSSSCG00000028612	protein tyrosine phosphatase receptor type S	-1.16311	0.000875132
ENSSSCG00000032698	tubulin polymerization promoting protein	-1.16349	0.0499549
ENSSSCG00000013403	polypeptide N-acetylgalactosaminyltransferase 18	-1.16692	0.000278103
ENSSSCG00000006572	natriuretic peptide receptor 1	-1.16912	0.0323985
ENSSSCG00000016703	homeobox A5	-1.17143	0.000598096
ENSSSCG00000012571	collagen type IV alpha 6 chain	-1.17324	0.0572318
ENSSSCG00000000038	cytochrome b5 reductase 3	-1.17356	0.0219251
ENSSSCG00000011129	inter-alpha-trypsin inhibitor heavy chain 5	-1.1736	0.00119296
ENSSSCG00000005946	cellular communication network factor 4	-1.17431	0.0584574
ENSSSCG00000006547	Src homology 2 domain containing E	-1.17484	0.0264173
ENSSSCG00000015022	layilin	-1.17676	0.0715812
ENSSSCG00000009229	Rho GTPase activating protein 24	-1.17845	0.0213729
ENSSSCG00000024257	cell migration inducing hyaluronidase 2	-1.1795	0.00606848
ENSSSCG00000035595	hemicentin 1	-1.18255	0.0183224
ENSSSCG00000027325	TMF1 regulated nuclear protein 1	-1.18516	0.0751091
ENSSSCG00000012699	four and a half LIM domains 1	-1.18628	8.0711e-06
ENSSSCG00000025826	BOC cell adhesion associated, oncogene regulated	-1.18749	0.00504158
ENSSSCG00000025430	deltex E3 ubiquitin ligase 2	-1.18769	0.0282234
ENSSSCG00000005380	collagen type XV alpha 1 chain	-1.18839	0.0141579
ENSSSCG00000036356	zinc finger and SCAN domain containing 2	-1.18992	0.0398504
ENSSSCG00000002368	latent transforming growth factor beta binding protein 2	-1.19157	0.0101765
ENSSSCG00000009535	ephrin B2	-1.19335	0.000338715
ENSSSCG00000015619	calcium/calmodulin dependent protein kinase IG	-1.19445	0.0976556
ENSSSCG00000038439	periaxin	-1.19634	0.0402397
ENSSSCG00000036438	glutathione peroxidase 3	-1.19638	0.0333992
ENSSSCG00000011701	transmembrane 4 L six family member 18	-1.19642	0.0531266
ENSSSCG00000023520	proprotein convertase subtilisin/kexin type 5	-1.19702	0.00648682
ENSSSCG00000017540	homeobox B5	-1.20347	0.0476725
ENSSSCG00000047186	None	-1.20357	0.00786881
ENSSSCG00000016894	ADP ribosylation factor like GTPase 15	-1.20522	0.00294209
ENSSSCG00000010169	signal induced proliferation associated 1 like 2	-1.2139	0.00258014
ENSSSCG00000030095	zinc finger and BTB domain containing 16	-1.21501	0.0183125
ENSSSCG00000038384	cytochrome c oxidase subunit 4I2	-1.21977	0.0118884
ENSSSCG00000006238	cytochrome P450 family 7 subfamily A member 1	-1.21989	0.0741102
ENSSSCG00000031074	family with sequence similarity 110 member D	-1.22089	0.0683769
ENSSSCG00000016497	DENN domain containing 2A	-1.22227	0.0170617
ENSSSCG00000004678	dual oxidase 2	-1.22317	0.0252779
ENSSSCG00000017218	cerebellar degeneration related protein 2 like	-1.22782	0.00361401
ENSSSCG00000009053	ring finger protein 150	-1.22821	0.0140232
ENSSSCG00000039880	C-type lectin domain family 12 member B	-1.22994	0.0715458
ENSSSCG00000032931	cadherin 6	-1.2378	0.00786881
ENSSSCG00000039983	gap junction protein alpha 4	-1.23962	0.0118498
ENSSSCG00000013333	brain derived neurotrophic factor	-1.23986	0.0635082
ENSSSCG00000037701	G protein-coupled receptor 182	-1.24355	0.00911474
ENSSSCG00000007391	matrilin 4	-1.24486	0.0264505
ENSSSCG00000013327	metallophosphoesterase domain containing 2	-1.24804	0.0136986
ENSSSCG00000042376	None	-1.24915	0.0495958
ENSSSCG00000011765	ubiquitin specific peptidase 13	-1.25319	0.027861
ENSSSCG00000006506	synaptotagmin 11	-1.25362	0.0395198
ENSSSCG00000027288	diacylglycerol lipase beta	-1.25469	0.0799447
ENSSSCG00000022592	fin bud initiation factor homolog	-1.25583	3.24173e-05
ENSSSCG00000028203	transferrin	-1.26005	0.000338715
ENSSSCG00000014238	PR/SET domain 6	-1.2609	0.00478228
ENSSSCG00000006696	gap junction protein alpha 5	-1.26223	0.0120683
ENSSSCG00000004332	BTB domain and CNC homolog 2	-1.26314	0.0507786
ENSSSCG00000008021	transmembrane protein 204	-1.26355	0.00351822
ENSSSCG00000004676	dual oxidase maturation factor 2	-1.26556	0.00749313
ENSSSCG00000038956	hes related family bHLH transcription factor with YRPW motif like	-1.2723	0.0242071
ENSSSCG00000017927	BCL6B transcription repressor	-1.27471	0.00494642
ENSSSCG00000014224	semaphorin 6A	-1.27484	0.0108468
ENSSSCG00000014725	hemoglobin, beta	-1.28044	0.00103188
ENSSSCG00000013401	dickkopf WNT signaling pathway inhibitor 3	-1.28061	0.00434731
ENSSSCG00000004948	SMAD family member 6	-1.28186	0.0147615
ENSSSCG00000040288	aryl hydrocarbon receptor nuclear translocator 2	-1.28373	0.0292581
ENSSSCG00000041180	None	-1.29624	0.00272429
ENSSSCG00000001440	notch receptor 4	-1.29654	0.00356465
ENSSSCG00000033657	gremlin 1, DAN family BMP antagonist	-1.29674	0.00525251
ENSSSCG00000042005	None	-1.29725	0.0869918
ENSSSCG00000016244	collagen type IV alpha 4 chain	-1.29753	0.00142713
ENSSSCG00000044986	None	-1.29943	0.0377998
ENSSSCG00000023014	CD300 molecule like family member g	-1.29982	0.00288889
ENSSSCG00000023479	NCK associated protein 5	-1.30173	0.00395148
ENSSSCG00000006631	tropomodulin 4	-1.3036	0.0838164
ENSSSCG00000012347	5'-aminolevulinate synthase 2	-1.30445	0.000337239
ENSSSCG00000034297	hes family bHLH transcription factor 2	-1.322	0.0674918
ENSSSCG00000009320	fms related tyrosine kinase 1	-1.32259	0.00328788
ENSSSCG00000011538	LIM and cysteine rich domains 1	-1.32674	0.000437075
ENSSSCG00000036155	FAT atypical cadherin 4	-1.33127	0.0100132
ENSSSCG00000014960	angiomotin like 1	-1.33349	0.0110939
ENSSSCG00000051640	None	-1.33992	0.0584574
ENSSSCG00000048240	sterile alpha motif domain containing 5	-1.3447	0.0683769
ENSSSCG00000023526	Rap guanine nucleotide exchange factor 3	-1.3478	0.0570468
ENSSSCG00000037534	opioid binding protein/cell adhesion molecule like	-1.35021	0.0637398
ENSSSCG00000010276	unc-5 netrin receptor B	-1.35568	0.0153437
ENSSSCG00000049803	None	-1.35617	0.0633356
ENSSSCG00000006159	hes related family bHLH transcription factor with YRPW motif 1	-1.35826	0.00172859
ENSSSCG00000017063	sarcoglycan delta	-1.36201	0.0261468
ENSSSCG00000028048	Rho guanine nucleotide exchange factor 15	-1.36474	0.00126532
ENSSSCG00000041780	None	-1.36991	0.00321229
ENSSSCG00000009968	tetratricopeptide repeat domain 28	-1.37074	0.0619161
ENSSSCG00000012156	cyclin dependent kinase like 5	-1.37359	0.0362025
ENSSSCG00000002827	solute carrier family 6 member 2	-1.37839	0.00361401
ENSSSCG00000023611	tenascin XB	-1.37984	0.020884
ENSSSCG00000003833	DAB adaptor protein 1	-1.3949	0.0568982
ENSSSCG00000011664	retinol binding protein 1	-1.39638	0.000155357
ENSSSCG00000011020	junctional cadherin 5 associated	-1.3972	1.74574e-05
ENSSSCG00000030585	homeobox C6	-1.39873	0.0531135
ENSSSCG00000034993	neuronal regeneration related protein	-1.39961	9.06881e-07
ENSSSCG00000007523	tubulin beta 1 class VI	-1.41223	0.0240146
ENSSSCG00000044600	None	-1.43885	0.0119243
ENSSSCG00000014443	calcium/calmodulin dependent protein kinase II alpha	-1.43944	0.0391231
ENSSSCG00000006745	calsequestrin 2	-1.44794	0.0164858
ENSSSCG00000015045	neural cell adhesion molecule 1	-1.45019	2.13387e-05
ENSSSCG00000040556	galactoside 2-alpha-L-fucosyltransferase 2	-1.45559	0.0118192
ENSSSCG00000044344	None	-1.45872	0.00722019
ENSSSCG00000033503	None	-1.46682	0.0398504
ENSSSCG00000040205	TLC domain containing 2	-1.46832	0.00695699
ENSSSCG00000031144	receptor activity modifying protein 3	-1.47098	4.90424e-05
ENSSSCG00000007527	endothelin 3	-1.47248	0.000728621
ENSSSCG00000011455	calcium voltage-gated channel subunit alpha1 D	-1.47718	0.00141827
ENSSSCG00000016676	indolethylamine N-methyltransferase	-1.48829	0.000113995
ENSSSCG00000021852	family with sequence similarity 124 member B	-1.49932	0.0323617
ENSSSCG00000037269	LanC like 3	-1.50011	0.0293855
ENSSSCG00000014127	Ras protein specific guanine nucleotide releasing factor 2	-1.50025	0.00479865
ENSSSCG00000040843	melanocortin 2 receptor accessory protein	-1.50226	0.0250648
ENSSSCG00000010210	solute carrier family 16 member 9	-1.50278	9.63459e-06
ENSSSCG00000017787	GIT ArfGAP 1	-1.51247	0.00659746
ENSSSCG00000011440	semaphorin 3G	-1.51819	0.000134032
ENSSSCG00000011888	G protein-coupled receptor 156	-1.52055	0.0306379
ENSSSCG00000000906	transmembrane and coiled-coil domain family 3	-1.54255	0.00368198
ENSSSCG00000009642	stanniocalcin 1	-1.54447	3.24173e-05
ENSSSCG00000046075	None	-1.54815	0.0199492
ENSSSCG00000036403	family with sequence similarity 180 member A	-1.55357	0.000598096
ENSSSCG00000047283	None	-1.56095	0.0175166
ENSSSCG00000049481	None	-1.5624	0.00160721
ENSSSCG00000033807	chromosome 7 C14orf132 homolog	-1.57012	0.00543331
ENSSSCG00000021906	synaptotagmin 7	-1.57454	0.0100132
ENSSSCG00000004492	solute carrier family 14 member 1 (Kidd blood group)	-1.57517	0.0239712
ENSSSCG00000048076	None	-1.57883	0.0234529
ENSSSCG00000018563	small nucleolar RNA, H/ACA box 48	-1.58428	0.00872085
ENSSSCG00000023501	cholecystokinin A receptor	-1.59129	0.0118444
ENSSSCG00000000896	netrin 4	-1.60868	0.00014574
ENSSSCG00000041190	None	-1.62717	0.0119243
ENSSSCG00000008888	neuropeptide Y receptor Y1	-1.62982	0.00482985
ENSSSCG00000045390	None	-1.63122	0.00468467
ENSSSCG00000046709	None	-1.68304	0.0133472
ENSSSCG00000051202	None	-1.72599	0.00321229
ENSSSCG00000050073	None	-1.72907	0.00911474
ENSSSCG00000049704	None	-1.72984	0.00137349
ENSSSCG00000042838	None	-1.75256	0.00648426
ENSSSCG00000009245	stearoyl-CoA desaturase 5	-1.78006	0.000247156
ENSSSCG00000016322	atypical chemokine receptor 3	-1.85009	2.63153e-06
ENSSSCG00000024015	fatty acid desaturase 1	-1.87629	3.33601e-06
ENSSSCG00000051554	None	-1.93375	0.000754031
ENSSSCG00000016450	nitric oxide synthase 3	-1.93468	0.00126679
ENSSSCG00000016997	fibroblast growth factor 18	-1.99431	1.07181e-05
ENSSSCG00000017372	membrane palmitoylated protein 3	-2.01768	0.000942311
ENSSSCG00000015512	pappalysin 2	-2.17038	2.71382e-05
ENSSSCG00000011522	contactin 3	-2.34592	5.60317e-06
ENSSSCG00000023333	ficolin (collagen/fibrinogen domain containing lectin) 2 (hucolin)	-2.52045	3.12945e-13

## Sheet: S2 PRRSV 5 dpi
GeneID	Description	log2(FC)	P-adj
ENSSSCG00000037358	HPS5 biogenesis of lysosomal organelles complex 2 subunit 2	2.88167	1.13148e-21
ENSSSCG00000023320	cytochrome P450, subfamily IIIA, polypeptide 22	2.61838	1.42575e-12
ENSSSCG00000010948	cathepsin L	2.33108	4.82255e-11
ENSSSCG00000031106	phospholipase A2 group IID	2.53736	4.90565e-10
ENSSSCG00000024973	guanylate binding protein 1, interferon-inducible	1.90771	4.90565e-10
ENSSSCG00000050830	None	2.29899	1.27799e-07
ENSSSCG00000011318	C-X-C motif chemokine receptor 6	2.14652	1.26889e-06
ENSSSCG00000032777	C-X-C motif chemokine ligand 9	1.82341	1.26889e-06
ENSSSCG00000016902	granzyme A (granzyme 1, cytotoxic T-lymphocyte-associated serine esterase 3)	2.16542	2.64409e-06
ENSSSCG00000036096	None	1.69128	3.00707e-06
ENSSSCG00000016901	granzyme K	2.111	3.00707e-06
ENSSSCG00000001455	HLA class II histocompatibility antigen, DRB1-4 beta chain-like	1.33168	3.14365e-06
ENSSSCG00000029267	T cell immunoreceptor with Ig and ITIM domains	2.16197	6.04298e-06
ENSSSCG00000006378	SLAM family member 7	1.85894	1.19773e-05
ENSSSCG00000040465	killer cell lectin like receptor K1	1.91372	1.19773e-05
ENSSSCG00000006736	CD2 molecule	1.46953	1.58027e-05
ENSSSCG00000037645	coactosin like F-actin binding protein 1	1.13359	1.62928e-05
ENSSSCG00000032578	TNF receptor superfamily member 17	1.88653	1.7822e-05
ENSSSCG00000016443	transmembrane protein 176A	1.56791	1.85754e-05
ENSSSCG00000001229	patr class I histocompatibility antigen, A-126 alpha chain-like	1.03541	1.89465e-05
ENSSSCG00000009921	2'-5'-oligoadenylate synthetase like	2.01142	2.05324e-05
ENSSSCG00000003231	natural killer cell granule protein 7	1.1952	3.24881e-05
ENSSSCG00000016475	None	1.75652	3.3482e-05
ENSSSCG00000024914	complement factor B	1.61167	3.88767e-05
ENSSSCG00000033089	interferon-induced very large GTPase 1-like	1.3729	0.000155466
ENSSSCG00000030801	guanylate-binding protein 6-like	1.5183	0.000174882
ENSSSCG00000040648	chemokine (C-C motif) ligand 8	1.69924	0.00030179
ENSSSCG00000039706	apolipoprotein L3	1.15314	0.000373539
ENSSSCG00000014277	interferon regulatory factor 1	1.1064	0.000420963
ENSSSCG00000010271	perforin 1	1.58286	0.000430017
ENSSSCG00000027372	sterile alpha motif domain containing 9	1.17508	0.000494989
ENSSSCG00000050649	None	-1.39306	0.000546698
ENSSSCG00000032686	RUNX family transcription factor 3	1.38514	0.00060499
ENSSSCG00000004670	chromosome 15 open reading frame 48	1.45979	0.000725401
ENSSSCG00000009240	placenta associated 8	1.29045	0.00103117
ENSSSCG00000016903	granzyme A (granzyme 1, cytotoxic T-lymphocyte-associated serine esterase 3)	1.4872	0.00103746
ENSSSCG00000016444	transmembrane protein 176B	1.36954	0.00103746
ENSSSCG00000015093	CD3d molecule	1.30286	0.00132082
ENSSSCG00000032241	glycoprotein nmb	1.11049	0.00189701
ENSSSCG00000012643	SH2 domain containing 1A	1.4248	0.00189701
ENSSSCG00000000257	integrin subunit beta 7	1.30562	0.0022301
ENSSSCG00000006923	guanylate binding protein 2, interferon-inducible	1.4014	0.00232132
ENSSSCG00000012076	MX dynamin like GTPase 2	1.26224	0.00233286
ENSSSCG00000029849	sphingosine-1-phosphate receptor 1	-0.840702	0.0026566
ENSSSCG00000016057	signal transducer and activator of transcription 1	1.1361	0.00325743
ENSSSCG00000040057	eomesodermin	1.61349	0.0035844
ENSSSCG00000020906	growth hormone secretagogue receptor	1.04121	0.0035844
ENSSSCG00000027660	interferon induced protein 44 like	0.979317	0.0035844
ENSSSCG00000016263	nuclear body protein SP140-like protein	1.05951	0.0035844
ENSSSCG00000040140	CD3e molecule	1.46415	0.0035844
ENSSSCG00000032474	C-X-C motif chemokine ligand 10	1.61379	0.0035844
ENSSSCG00000021902	gamma-aminobutyric acid type A receptor pi subunit	1.55037	0.0035844
ENSSSCG00000004687	beta-2-microglobulin	0.802929	0.00370727
ENSSSCG00000008228	granulysin	1.15709	0.00372629
ENSSSCG00000025085	neuronal growth regulator 1	-1.59886	0.00416594
ENSSSCG00000006796	chitinase 3 like 2	1.59222	0.00439414
ENSSSCG00000010908	protein tyrosine phosphatase receptor type C	0.825545	0.0048698
ENSSSCG00000001463	proteasome subunit beta 9	0.951274	0.00499775
ENSSSCG00000017705	C-C motif chemokine ligand 5	1.55907	0.00516145
ENSSSCG00000040317	superoxide dismutase 2	1.11094	0.00537153
ENSSSCG00000038031	cleavage and polyadenylation specific factor 6	-1.0063	0.00606156
ENSSSCG00000016322	atypical chemokine receptor 3	-1.3214	0.00671238
ENSSSCG00000009361	periostin	-1.03715	0.00698136
ENSSSCG00000023379	ubiquitin conjugating enzyme E2 L6	1.26034	0.00773948
ENSSSCG00000007435	phospholipid transfer protein	1.32283	0.00786342
ENSSSCG00000016642	G protein-coupled receptor 85	1.52977	0.00786342
ENSSSCG00000018558	small nucleolar RNA, C/D box 6	1.5126	0.00885141
ENSSSCG00000015249	ADAM metallopeptidase with thrombospondin type 1 motif 8	-1.28467	0.00922204
ENSSSCG00000015897	interferon induced with helicase C domain 1	1.2481	0.00936663
ENSSSCG00000011874	poly(ADP-ribose) polymerase family member 14	1.19565	0.00938802
ENSSSCG00000015353	scinderin	0.99999	0.00946278
ENSSSCG00000009720	DExD/H-box helicase 60	1.44874	0.0102695
ENSSSCG00000005211	CD274 molecule	1.43747	0.0105368
ENSSSCG00000000939	acyl-CoA synthetase short chain family member 3	1.0704	0.010648
ENSSSCG00000009412	lymphocyte cytosolic protein 1	0.803744	0.0107913
ENSSSCG00000033703	family with sequence similarity 111 member A	0.907252	0.0108086
ENSSSCG00000017146	None	1.34796	0.0108086
ENSSSCG00000009446	protocadherin 17	-1.1146	0.0117559
ENSSSCG00000031897	GTPase, IMAP family member 7	0.921565	0.012293
ENSSSCG00000017494	IKAROS family zinc finger 3	1.22421	0.0125325
ENSSSCG00000023178	basic leucine zipper ATF-like transcription factor 2	1.33285	0.0131742
ENSSSCG00000038138	transcription factor EC	1.14618	0.0131742
ENSSSCG00000017177	ST6 N-acetylgalactosaminide alpha-2,6-sialyltransferase 2	-0.980825	0.014151
ENSSSCG00000015119	membrane frizzled-related protein	-0.982716	0.0143083
ENSSSCG00000012089	adenosine deaminase RNA specific B1	-0.95341	0.0148018
ENSSSCG00000011046	integrin subunit alpha 8	-1.00917	0.0153761
ENSSSCG00000005628	ST6 N-acetylgalactosaminide alpha-2,6-sialyltransferase 4	1.07026	0.0156342
ENSSSCG00000016452	GTPase, IMAP family member 8	1.08938	0.0156342
ENSSSCG00000014725	hemoglobin, beta	-1.41021	0.0165102
ENSSSCG00000021712	HECT and RLD domain containing E3 ubiquitin protein ligase family member 6	1.08745	0.0165102
ENSSSCG00000036383	galectin 3 binding protein	1.30301	0.0165102
ENSSSCG00000041667	claudin 5	-0.789424	0.017549
ENSSSCG00000023666	cathepsin B	0.745397	0.0180869
ENSSSCG00000039707	rhotekin 2	-0.995114	0.0180869
ENSSSCG00000027806	SAM and HD domain containing deoxynucleoside triphosphate triphosphohydrolase 1	1.22258	0.0200144
ENSSSCG00000037422	C-X-C motif chemokine 17-like	1.40942	0.020037
ENSSSCG00000031781	proteasome subunit beta 10	0.79694	0.0216021
ENSSSCG00000017063	sarcoglycan delta	-1.28787	0.0217183
ENSSSCG00000001418	neuraminidase 1	0.969369	0.0217695
ENSSSCG00000021873	cellular retinoic acid binding protein 1	-0.980772	0.0220635
ENSSSCG00000009881	2'-5'-oligoadenylate synthetase 2	1.22345	0.0230834
ENSSSCG00000016855	FYN binding protein 1	0.783712	0.0239752
ENSSSCG00000025593	transporter 2, ATP binding cassette subfamily B member	0.960397	0.0240785
ENSSSCG00000023842	T cell receptor associated transmembrane adaptor 1	1.10299	0.0242464
ENSSSCG00000024867	interferon stimulated exonuclease gene 20	1.34352	0.0250442
ENSSSCG00000009642	stanniocalcin 1	-1.01015	0.0250442
ENSSSCG00000050110	None	1.35067	0.0250442
ENSSSCG00000006372	Rho GTPase activating protein 30	0.91962	0.0265242
ENSSSCG00000024666	FXYD domain containing ion transport regulator 3	-1.25046	0.0267782
ENSSSCG00000009138	complement factor I	0.985449	0.0267782
ENSSSCG00000000573	potassium voltage-gated channel subfamily J member 8	-1.08609	0.0267782
ENSSSCG00000021322	zinc finger protein X-linked	1.06396	0.0268375
ENSSSCG00000025618	transporter 1, ATP binding cassette subfamily B member	0.947357	0.0273041
ENSSSCG00000009469	aconitate decarboxylase 1	1.33485	0.0278973
ENSSSCG00000014088	IQ motif containing GTPase activating protein 2	0.903146	0.0289124
ENSSSCG00000015089	junction adhesion molecule like	1.0171	0.0289124
ENSSSCG00000014976	Rho GTPase activating protein 42	-0.917309	0.0289162
ENSSSCG00000011747	claudin 11	-1.28704	0.0321895
ENSSSCG00000029239	marginal zone B and B1 cell specific protein	1.27499	0.0321895
ENSSSCG00000029596	None	1.09723	0.0321895
ENSSSCG00000016856	complement C9	1.26144	0.0328069
ENSSSCG00000030108	zinc finger NFX1-type containing 1	1.01762	0.0337029
ENSSSCG00000015203	roundabout guidance receptor 4	-1.10201	0.0341316
ENSSSCG00000035379	joining chain of multimeric IgA and IgM	1.33845	0.0345906
ENSSSCG00000015879	death associated protein like 1	1.24102	0.0365955
ENSSSCG00000037808	None	1.19335	0.0365955
ENSSSCG00000016676	indolethylamine N-methyltransferase	-1.06448	0.0367681
ENSSSCG00000049854	None	1.31389	0.0424515
ENSSSCG00000001978	granzyme B (granzyme 2, cytotoxic T-lymphocyte-associated serine esterase 1)	1.19338	0.0433474
ENSSSCG00000004093	iodotyrosine deiodinase	1.08518	0.0441743
ENSSSCG00000023247	optineurin	0.814928	0.0444187
ENSSSCG00000013115	CD5 molecule	1.26089	0.0453414
ENSSSCG00000006035	angiopoietin 1	-0.846479	0.0455105
ENSSSCG00000015016	POU class 2 homeobox associating factor 1	1.28057	0.0480132
ENSSSCG00000016067	serine/threonine kinase 17b	0.804179	0.0499984
ENSSSCG00000032416	regulator of G protein signaling 1	1.14779	0.0502397
ENSSSCG00000031866	TIMP metallopeptidase inhibitor 3	-0.737275	0.0508312
ENSSSCG00000026951	proteasome subunit beta 8	0.873893	0.050962
ENSSSCG00000028965	U5 spliceosomal RNA	1.26633	0.051742
ENSSSCG00000030921	apolipoprotein A1	-0.959667	0.051742
ENSSSCG00000008647	cytidine/uridine monophosphate kinase 2	1.19353	0.052871
ENSSSCG00000001710	RUNX family transcription factor 2	1.21617	0.055874
ENSSSCG00000017372	membrane palmitoylated protein 3	-1.25482	0.0569618
ENSSSCG00000031128	peptidylprolyl isomerase C	-0.794808	0.0574135
ENSSSCG00000007007	indoleamine 2,3-dioxygenase 1	1.2562	0.0589427
ENSSSCG00000037878	alpha hemoglobin stabilizing protein	-1.13489	0.0608296
ENSSSCG00000027855	suppressor of cytokine signaling 1	1.188	0.0632123
ENSSSCG00000021383	cyclic GMP-AMP synthase	0.895715	0.0635741
ENSSSCG00000001341	None	0.736676	0.0637822
ENSSSCG00000009216	secreted phosphoprotein 1	1.24968	0.0650158
ENSSSCG00000012347	5'-aminolevulinate synthase 2	-1.05659	0.0650158
ENSSSCG00000013901	IFI30 lysosomal thiol reductase	0.686276	0.0659274
ENSSSCG00000008842	KIT proto-oncogene, receptor tyrosine kinase	-0.787852	0.0659274
ENSSSCG00000008634	ATPase H+ transporting V1 subunit C2	1.23618	0.0659274
ENSSSCG00000000504	protein tyrosine phosphatase receptor type B	-0.898551	0.0659274
ENSSSCG00000009545	collagen type IV alpha 2 chain	-0.771417	0.0659274
ENSSSCG00000021815	interleukin 15 receptor subunit alpha	1.16959	0.0659274
ENSSSCG00000011440	semaphorin 3G	-0.881832	0.0668569
ENSSSCG00000006495	semaphorin 4A	1.08649	0.0675812
ENSSSCG00000026333	gametocyte specific factor 1	1.23673	0.0679065
ENSSSCG00000010876	desumoylating isopeptidase 2	-0.88271	0.0685109
ENSSSCG00000027196	None	0.875702	0.0685109
ENSSSCG00000016794	myosin X	-0.9969	0.0691579
ENSSSCG00000007977	hemoglobin subunit mu	-0.991563	0.0694614
ENSSSCG00000004101	LDL receptor related protein 11	-1.06248	0.0720463
ENSSSCG00000012680	glypican 3	-0.773212	0.0720463
ENSSSCG00000041999	None	-1.1829	0.0728641
ENSSSCG00000003763	interferon induced protein 44	1.0699	0.0728641
ENSSSCG00000026217	natural killer cells antigen CD94	1.22254	0.0728641
ENSSSCG00000033613	forkhead box S1	1.07968	0.0728641
ENSSSCG00000017236	CD300c molecule	0.941903	0.0728641
ENSSSCG00000028203	transferrin	-0.850954	0.0740081
ENSSSCG00000011880	ELL associated factor 2	1.05701	0.0740081
ENSSSCG00000026695	TNF superfamily member 14	0.949244	0.074418
ENSSSCG00000039407	None	1.0098	0.074418
ENSSSCG00000030271	glutathione S-transferase omega 2	1.19595	0.0754336
ENSSSCG00000027922	unc-5 family C-terminal like	1.18981	0.0757599
ENSSSCG00000015299	STEAP4 metalloreductase	1.04127	0.0764796
ENSSSCG00000022592	fin bud initiation factor homolog	-0.911803	0.0775152
ENSSSCG00000032047	None	1.07027	0.0775152
ENSSSCG00000051205	purinergic receptor P2X 4	1.02711	0.0775152
ENSSSCG00000036113	gamma-secretase activating protein	0.856529	0.0775152
ENSSSCG00000036198	None	1.21097	0.0775152
ENSSSCG00000034607	osteoglycin	-0.689671	0.0775152
ENSSSCG00000012397	interleukin 2 receptor subunit gamma	0.795293	0.0775152
ENSSSCG00000033381	interferon regulatory factor 4	1.10434	0.0775152
ENSSSCG00000006398	SLAM family member 8	0.978125	0.078865
ENSSSCG00000042706	None	0.77343	0.0793716
ENSSSCG00000016130	zinc finger DBF-type containing 2	-1.16156	0.0793716
ENSSSCG00000031905	potassium voltage-gated channel modifier subfamily S member 3	-1.0064	0.0793716
ENSSSCG00000001912	promyelocytic leukemia	0.947073	0.0796118
ENSSSCG00000022230	CD9 molecule	-0.858205	0.0796118
ENSSSCG00000005724	senataxin	0.81298	0.0807118
ENSSSCG00000022550	diacylglycerol kinase gamma	-1.17676	0.0807118
ENSSSCG00000002882	keratinocyte differentiation associated protein	-1.19424	0.0807118
ENSSSCG00000009002	toll like receptor 2	0.917496	0.0807118
ENSSSCG00000001561	ETS variant 7	1.19563	0.0807118
ENSSSCG00000037572	epithelial stromal interaction 1	0.882228	0.0807118
ENSSSCG00000017137	meteorin like, glial cell differentiation regulator	1.08746	0.0807118
ENSSSCG00000033909	GTPase, IMAP family member 1	0.720736	0.0807118
ENSSSCG00000014247	aldehyde dehydrogenase 7 family member A1	-0.862543	0.0837739
ENSSSCG00000011664	retinol binding protein 1	-0.906278	0.0885291
ENSSSCG00000041289	interleukin 10 receptor subunit beta	0.858883	0.0885291
ENSSSCG00000012583	acyl-CoA synthetase long chain family member 4	0.721117	0.0885291
ENSSSCG00000032931	cadherin 6	-0.947361	0.0885291
ENSSSCG00000030681	myosin binding protein H	1.13817	0.0886442
ENSSSCG00000010816	transforming growth factor beta 2	-0.813886	0.0886953
ENSSSCG00000012002	roundabout guidance receptor 2	-0.906553	0.0901154
ENSSSCG00000008870	guanylate cyclase 1 soluble subunit beta 1	-0.769737	0.0901154
ENSSSCG00000015270	fibromodulin	-0.764358	0.090771
ENSSSCG00000023604	leucine aminopeptidase 3	0.805642	0.093552
ENSSSCG00000039983	gap junction protein alpha 4	-0.937581	0.0940492
ENSSSCG00000034444	eukaryotic translation initiation factor 4E binding protein 2	-0.677141	0.095906
ENSSSCG00000050772	None	-0.828131	0.095906
ENSSSCG00000008978	C-X-C motif chemokine ligand 11	1.15883	0.095906
ENSSSCG00000014369	CD14 molecule	0.948959	0.0959506
ENSSSCG00000014876	myosin VIIA	-1.15349	0.0959506
ENSSSCG00000000253	keratin 18	0.81376	0.0959506
ENSSSCG00000036595	TNF receptor superfamily member 6b	0.892567	0.0959506
ENSSSCG00000017277	platelet and endothelial cell adhesion molecule 1	-0.599514	0.0959506
ENSSSCG00000041613	None	1.12016	0.0959506
ENSSSCG00000021880	matrix remodeling associated 8	-0.934934	0.0960595
ENSSSCG00000033918	CD300a molecule	1.16736	0.0960595
ENSSSCG00000034980	interferon regulatory factor 8	0.833842	0.096239
ENSSSCG00000003608	LCK proto-oncogene, Src family tyrosine kinase	1.02257	0.096239
ENSSSCG00000038929	cell migration inducing hyaluronidase 1	-0.952706	0.096239
ENSSSCG00000038144	myosin heavy chain 10	-0.696527	0.096239
ENSSSCG00000029879	lactotransferrin	-1.15983	0.0965995
ENSSSCG00000005494	tenascin C	-1.03382	0.0977747
ENSSSCG00000012026	ADAM metallopeptidase with thrombospondin type 1 motif 1	-0.898133	0.0977747
ENSSSCG00000000907	plexin C1	0.923682	0.0977747
ENSSSCG00000020984	latexin	-0.801233	0.0980227
ENSSSCG00000001453	major histocompatibility complex, class II, DR alpha	0.632731	0.0983546
ENSSSCG00000000252	keratin 8	0.940306	0.0983546
ENSSSCG00000015781	ectonucleotide pyrophosphatase/phosphodiesterase 6	0.764852	0.0987745

## Sheet: S3 PRRSV 7 dpi
GeneID	Description	log2(FC)	P-adj
ENSSSCG00000036224	None	2.26865	4.34983e-15
ENSSSCG00000010948	cathepsin L	1.90812	1.12358e-11
ENSSSCG00000017705	C-C motif chemokine ligand 5	1.7747	4.7775e-10
ENSSSCG00000018558	small nucleolar RNA, C/D box 6	1.76997	1.61764e-06
ENSSSCG00000029239	marginal zone B and B1 cell specific protein	1.73284	1.78974e-06
ENSSSCG00000016902	granzyme A (granzyme 1, cytotoxic T-lymphocyte-associated serine esterase 3)	1.63873	1.69318e-05
ENSSSCG00000032578	TNF receptor superfamily member 17	1.4971	0.000106712
ENSSSCG00000035379	joining chain of multimeric IgA and IgM	1.49108	0.00013444
ENSSSCG00000040465	killer cell lectin like receptor K1	1.48823	7.21702e-05
ENSSSCG00000029414	ficolin (collagen/fibrinogen domain containing) 1	1.4024	3.80652e-05
ENSSSCG00000001252	ubiquitin D	1.35342	0.000888889
ENSSSCG00000004195	arginase 1	1.30435	2.5581e-05
ENSSSCG00000016903	granzyme A (granzyme 1, cytotoxic T-lymphocyte-associated serine esterase 3)	1.30337	0.000713871
ENSSSCG00000037808	None	1.25536	0.00293224
ENSSSCG00000009921	2'-5'-oligoadenylate synthetase like	1.25081	0.00293224
ENSSSCG00000008973	N-acylethanolamine acid amidase	1.21823	2.18175e-05
ENSSSCG00000039270	triggering receptor expressed on myeloid cells 2	1.18912	0.00756696
ENSSSCG00000037051	U4 spliceosomal RNA	1.17944	0.00795279
ENSSSCG00000013111	CD6 molecule	1.17627	0.00588503
ENSSSCG00000008217	CD8a molecule	1.1533	0.0107344
ENSSSCG00000011318	C-X-C motif chemokine receptor 6	1.14724	0.0119282
ENSSSCG00000050830	None	1.13157	0.0133479
ENSSSCG00000009216	secreted phosphoprotein 1	1.11848	0.00588503
ENSSSCG00000032241	glycoprotein nmb	1.10935	4.14162e-05
ENSSSCG00000016475	None	1.08996	0.00759985
ENSSSCG00000010271	perforin 1	1.08849	0.0227137
ENSSSCG00000035711	None	1.0735	0.0227137
ENSSSCG00000006588	S100 calcium binding protein A9	1.06532	0.00559135
ENSSSCG00000007435	phospholipid transfer protein	1.06076	0.0150061
ENSSSCG00000015089	junction adhesion molecule like	1.0593	0.00345046
ENSSSCG00000031106	phospholipase A2 group IID	1.05812	0.0282558
ENSSSCG00000006736	CD2 molecule	1.05604	0.000871367
ENSSSCG00000040140	CD3e molecule	1.04776	0.0353783
ENSSSCG00000045922	None	1.03108	0.0388644
ENSSSCG00000036096	None	1.0276	0.00394237
ENSSSCG00000044489	None	1.02657	0.0369216
ENSSSCG00000024914	complement factor B	1.02042	0.00339085
ENSSSCG00000037358	HPS5 biogenesis of lysosomal organelles complex 2 subunit 2	1.01436	0.0457245
ENSSSCG00000005312	signaling threshold regulating transmembrane adaptor 1	1.0104	0.0470261
ENSSSCG00000004221	histidine triad nucleotide binding protein 3	1.00632	0.040635
ENSSSCG00000047932	heat shock protein family A (Hsp70) member 6	0.993279	0.0537719
ENSSSCG00000012643	SH2 domain containing 1A	0.992684	0.0380805
ENSSSCG00000011880	ELL associated factor 2	0.989529	0.0537057
ENSSSCG00000016901	granzyme K	0.964155	0.0555112
ENSSSCG00000029267	T cell immunoreceptor with Ig and ITIM domains	0.955595	0.0537057
ENSSSCG00000025741	sorting nexin 20	0.948708	0.0773551
ENSSSCG00000000519	GLI pathogenesis related 1	0.945819	0.00293224
ENSSSCG00000045348	transmembrane protein 213	0.938012	0.000106712
ENSSSCG00000001463	proteasome subunit beta 9	0.937005	0.000617393
ENSSSCG00000008213	CD8b molecule	0.92598	0.0749139
ENSSSCG00000013115	CD5 molecule	0.924664	0.0867533
ENSSSCG00000001978	granzyme B (granzyme 2, cytotoxic T-lymphocyte-associated serine esterase 1)	0.922404	0.0921817
ENSSSCG00000004179	vanin 2	0.921926	0.0978375
ENSSSCG00000021902	gamma-aminobutyric acid type A receptor pi subunit	0.918827	0.0925907
ENSSSCG00000037645	coactosin like F-actin binding protein 1	0.905031	0.00116788
ENSSSCG00000035195	histamine N-methyltransferase	0.875747	0.00598768
ENSSSCG00000006802	potassium voltage-gated channel subfamily A member 3	0.87474	0.0567301
ENSSSCG00000013901	IFI30 lysosomal thiol reductase	0.868179	0.00148782
ENSSSCG00000026951	proteasome subunit beta 8	0.863422	0.0119282
ENSSSCG00000001229	patr class I histocompatibility antigen, A-126 alpha chain-like	0.853232	0.000101842
ENSSSCG00000027196	None	0.843028	0.0800334
ENSSSCG00000032857	S100 calcium binding protein A12	0.839015	0.000155239
ENSSSCG00000001456	MHC class II histocompatibility antigen SLA-DQA	0.835823	0.00336008
ENSSSCG00000031897	GTPase, IMAP family member 7	0.832186	0.00412262
ENSSSCG00000025618	transporter 1, ATP binding cassette subfamily B member	0.818709	0.0241234
ENSSSCG00000038055	coronin 1A	0.809011	0.0150061
ENSSSCG00000002004	proteasome activator subunit 2	0.803757	0.00220962
ENSSSCG00000001453	major histocompatibility complex, class II, DR alpha	0.801151	0.00269789
ENSSSCG00000006590	S100 calcium binding protein A8	0.785919	0.0213279
ENSSSCG00000010554	stearoyl-CoA desaturase	0.783281	0.00189548
ENSSSCG00000001396	MHC class I antigen 8	0.782953	0.0388644
ENSSSCG00000014051	tetraspanin 17	0.770278	0.0619129
ENSSSCG00000006862	vascular cell adhesion molecule 1	0.764793	0.0811799
ENSSSCG00000006372	Rho GTPase activating protein 30	0.757522	0.017001
ENSSSCG00000021084	S100 calcium binding protein A6	0.75289	0.00187559
ENSSSCG00000021944	Rac family small GTPase 2	0.748147	0.0773653
ENSSSCG00000001770	cathepsin H	0.744657	0.00220962
ENSSSCG00000033703	family with sequence similarity 111 member A	0.739655	0.0383246
ENSSSCG00000023374	serglycin	0.732673	0.000651032
ENSSSCG00000014540	ferritin heavy chain 1	0.729377	0.0104291
ENSSSCG00000006800	CD53 molecule	0.725477	0.00730519
ENSSSCG00000012427	60S ribosomal protein L9 pseudogene	0.70991	0.0599132
ENSSSCG00000032687	cytochrome P450 family 4 subfamily V member 2	0.706189	0.0537719
ENSSSCG00000013553	vav guanine nucleotide exchange factor 1	0.701155	0.0815942
ENSSSCG00000006153	fatty acid binding protein 5	0.690927	0.00345046
ENSSSCG00000040981	glia maturation factor gamma	0.684751	0.00261889
ENSSSCG00000040617	TNF alpha induced protein 8	0.682897	0.0537719
ENSSSCG00000003231	natural killer cell granule protein 7	0.681931	0.0783724
ENSSSCG00000009807	ras homolog family member F, filopodia associated	0.679676	0.0991238
ENSSSCG00000036883	fatty acid binding protein 3	0.665622	0.0104291
ENSSSCG00000031781	proteasome subunit beta 10	0.654555	0.0904764
ENSSSCG00000014277	interferon regulatory factor 1	0.646126	0.0902772
ENSSSCG00000011038	mannose receptor C-type 1	0.641816	0.0123998
ENSSSCG00000035820	thioredoxin domain containing 17	0.638013	0.0473789
ENSSSCG00000001457	SLA-DQ beta1 domain	0.623145	0.0413604
ENSSSCG00000009412	lymphocyte cytosolic protein 1	0.622806	0.0198538
ENSSSCG00000002366	NPC intracellular cholesterol transporter 2	0.620844	0.00293224
ENSSSCG00000004687	beta-2-microglobulin	0.607192	0.0281358
ENSSSCG00000034555	killer cell lectin-like receptor subfamily B member 1B allele B	0.590851	0.0978375
ENSSSCG00000036618	Fc fragment of IgG receptor IIIa	0.575234	0.0783724
ENSSSCG00000004912	SEC11 homolog C, signal peptidase complex subunit	0.552172	0.0680101
ENSSSCG00000007625	actin related protein 2/3 complex subunit 1B	0.547619	0.0227137
ENSSSCG00000025034	lysosomal protein transmembrane 5	0.536225	0.0442293
ENSSSCG00000016857	DAB adaptor protein 2	0.531692	0.0749139
ENSSSCG00000001502	ribosomal protein S18	0.494178	0.0756085
ENSSSCG00000000660	alpha-2-macroglobulin	-0.489048	0.044851
ENSSSCG00000012699	four and a half LIM domains 1	-0.500232	0.10039
ENSSSCG00000006331	PBX homeobox 1	-0.508911	0.068123
ENSSSCG00000029849	sphingosine-1-phosphate receptor 1	-0.53607	0.0241234
ENSSSCG00000037697	matrix Gla protein	-0.560057	0.0348788
ENSSSCG00000022081	pleckstrin homology like domain family B member 2	-0.584796	0.059637
ENSSSCG00000015084	FXYD domain containing ion transport regulator 2	-0.593997	0.0886621
ENSSSCG00000023105	neuroepithelial cell transforming 1	-0.608967	0.0537719
ENSSSCG00000016244	collagen type IV alpha 4 chain	-0.620119	0.0341698
ENSSSCG00000008504	cysteine rich transmembrane BMP regulator 1	-0.62012	0.0555112
ENSSSCG00000010184	angiotensinogen	-0.622559	0.0413604
ENSSSCG00000009535	ephrin B2	-0.632529	0.068123
ENSSSCG00000000146	myosin heavy chain 11	-0.643597	0.048816
ENSSSCG00000025531	sarcospan	-0.653465	0.00759985
ENSSSCG00000008617	family with sequence similarity 49 member A	-0.687944	0.0840323
ENSSSCG00000015045	neural cell adhesion molecule 1	-0.698456	0.028343
ENSSSCG00000011538	LIM and cysteine rich domains 1	-0.709109	0.0537057
ENSSSCG00000003805	phosphodiesterase 4B	-0.716897	0.0537057
ENSSSCG00000035366	malignant fibrous histiocytoma amplified sequence 1	-0.719154	0.0921307
ENSSSCG00000033937	dynein cytoplasmic 2 heavy chain 1	-0.72527	0.0895843
ENSSSCG00000000649	C-type lectin domain family 1 member A	-0.744852	0.0424793
ENSSSCG00000015119	membrane frizzled-related protein	-0.754356	0.045824
ENSSSCG00000010876	desumoylating isopeptidase 2	-0.763175	0.0537719
ENSSSCG00000015268	flavin containing dimethylaniline monoxygenase 1	-0.783696	0.0348788
ENSSSCG00000006338	discoidin domain receptor tyrosine kinase 2	-0.795481	0.0886621
ENSSSCG00000023479	NCK associated protein 5	-0.796093	0.0104291
ENSSSCG00000004658	fibrillin 1	-0.804475	0.0565398
ENSSSCG00000007585	actin beta	-0.809889	0.0786027
ENSSSCG00000032383	uncharacterized LOC100514340	-0.811479	0.00124496
ENSSSCG00000001720	solute carrier family 25 member 27	-0.828857	0.0424793
ENSSSCG00000040267	cystin 1	-0.832187	0.00657384
ENSSSCG00000012167	phosphate regulating endopeptidase homolog X-linked	-0.841144	0.0827879
ENSSSCG00000008787	kelch like family member 5	-0.856023	0.0457245
ENSSSCG00000040843	melanocortin 2 receptor accessory protein	-0.884443	0.0978375
ENSSSCG00000001625	progastricsin	-0.884656	0.10039
ENSSSCG00000008745	prominin 1	-0.895067	0.0786027
ENSSSCG00000023520	proprotein convertase subtilisin/kexin type 5	-0.920872	0.0204611
ENSSSCG00000039522	shisa like 1	-0.93752	0.0799729
ENSSSCG00000050616	placental growth factor	-0.945631	0.0537719
ENSSSCG00000046743	None	-0.95464	0.0759742
ENSSSCG00000011046	integrin subunit alpha 8	-0.961719	0.000406816
ENSSSCG00000027528	transmembrane protein 107	-0.96172	0.0104291
ENSSSCG00000035598	endothelin 1	-0.968354	0.0417644
ENSSSCG00000034722	C-C motif chemokine ligand 14	-0.977744	0.0413604
ENSSSCG00000050813	None	-0.98096	0.0498498
ENSSSCG00000051374	None	-0.991034	0.0437894
ENSSSCG00000000610	single-pass membrane protein with coiled-coil domains 3	-0.995979	0.0281358
ENSSSCG00000006821	glutathione S-transferase mu 3	-1.009	0.0442293
ENSSSCG00000016634	caveolin 1	-1.02146	0.0413604
ENSSSCG00000051191	None	-1.11212	0.0130206
ENSSSCG00000029260	neuron derived neurotrophic factor	-1.13716	3.025e-06
ENSSSCG00000016322	atypical chemokine receptor 3	-1.19951	0.000565631
ENSSSCG00000010325	potassium calcium-activated channel subfamily M alpha 1	-1.29015	0.00235993
ENSSSCG00000004336	EPH receptor A7	-1.31665	0.000508764

## Sheet: S4 FluB PRRSV 3 dpi
GeneID	Description	log2(FC)	P-adj
ENSSSCG00000038719	None	2.81628	8.87936e-10
ENSSSCG00000030681	myosin binding protein H	2.64384	1.59832e-11
ENSSSCG00000029267	T cell immunoreceptor with Ig and ITIM domains	2.49589	3.77732e-07
ENSSSCG00000029239	marginal zone B and B1 cell specific protein	2.21951	1.00066e-05
ENSSSCG00000013102	membrane spanning 4-domains A7	2.14378	1.85906e-06
ENSSSCG00000010948	cathepsin L	2.13456	3.83614e-05
ENSSSCG00000025993	sphingosine-1-phosphate phosphatase 2	2.08354	5.43277e-05
ENSSSCG00000011880	ELL associated factor 2	2.06266	1.17369e-05
ENSSSCG00000040465	killer cell lectin like receptor K1	2.03656	2.46553e-06
ENSSSCG00000047725	None	2.00222	4.3973e-05
ENSSSCG00000032612	mast cell immunoglobulin like receptor 1	1.98354	7.91906e-06
ENSSSCG00000006802	potassium voltage-gated channel subfamily A member 3	1.97021	2.75975e-07
ENSSSCG00000011318	C-X-C motif chemokine receptor 6	1.96913	3.8388e-05
ENSSSCG00000006378	SLAM family member 7	1.96493	1.96678e-07
ENSSSCG00000023296	centromere protein E	1.95288	2.81565e-12
ENSSSCG00000039270	triggering receptor expressed on myeloid cells 2	1.94414	0.000164983
ENSSSCG00000036445	C-X-C motif chemokine ligand 13	1.89851	0.00037458
ENSSSCG00000017705	C-C motif chemokine ligand 5	1.87624	1.01326e-07
ENSSSCG00000015657	polymeric immunoglobulin receptor	1.85972	0.000147404
ENSSSCG00000004180	vanin 3	1.83147	0.000700148
ENSSSCG00000016902	granzyme A (granzyme 1, cytotoxic T-lymphocyte-associated serine esterase 3)	1.82505	0.000256273
ENSSSCG00000023320	cytochrome P450, subfamily IIIA, polypeptide 22	1.82361	0.000669344
ENSSSCG00000044736	None	1.80805	1.35533e-05
ENSSSCG00000010044	None	1.78921	0.000858056
ENSSSCG00000015016	POU class 2 homeobox associating factor 1	1.77096	0.00107235
ENSSSCG00000035379	joining chain of multimeric IgA and IgM	1.75669	0.0012323
ENSSSCG00000012077	MX dynamin like GTPase 1	1.71551	4.16479e-12
ENSSSCG00000016903	granzyme A (granzyme 1, cytotoxic T-lymphocyte-associated serine esterase 3)	1.69108	2.65697e-05
ENSSSCG00000032343	C-C motif chemokine ligand 4	1.69036	8.59424e-05
ENSSSCG00000016901	granzyme K	1.66771	0.00227049
ENSSSCG00000032686	RUNX family transcription factor 3	1.65683	2.75533e-05
ENSSSCG00000000688	lymphocyte activating 3	1.6176	0.00429144
ENSSSCG00000024311	C-C motif chemokine receptor 2	1.61008	0.000727489
ENSSSCG00000009517	G protein-coupled receptor 183	1.60175	0.000191835
ENSSSCG00000032777	C-X-C motif chemokine ligand 9	1.59965	0.00438671
ENSSSCG00000029596	None	1.58751	0.000108646
ENSSSCG00000032436	interferon-induced transmembrane protein 1-like	1.58329	0.00515975
ENSSSCG00000020967	CMRF35-like molecule 6	1.57749	0.00577401
ENSSSCG00000034570	interferon alpha inducible protein 6	1.57605	0.00233217
ENSSSCG00000036224	None	1.57337	0.00491479
ENSSSCG00000010077	immunoglobulin lambda-like polypeptide 5	1.56956	0.00653182
ENSSSCG00000008937	ameloblastin	1.56928	0.000516895
ENSSSCG00000006736	CD2 molecule	1.56343	6.63199e-08
ENSSSCG00000006836	KIAA1324	1.55615	0.000771819
ENSSSCG00000000774	ubiquitin specific peptidase 18	1.54958	4.48295e-05
ENSSSCG00000008217	CD8a molecule	1.54932	0.00463786
ENSSSCG00000039252	transcobalamin 1	1.54912	0.0074261
ENSSSCG00000015644	inhibitor of nuclear factor kappa B kinase subunit epsilon	1.53068	0.00841364
ENSSSCG00000014369	CD14 molecule	1.52942	4.13655e-05
ENSSSCG00000009216	secreted phosphoprotein 1	1.52719	0.0074261
ENSSSCG00000048391	None	1.52107	0.00668936
ENSSSCG00000036096	None	1.51789	0.000164983
ENSSSCG00000010271	perforin 1	1.51209	0.00233217
ENSSSCG00000032474	C-X-C motif chemokine ligand 10	1.51098	0.00917051
ENSSSCG00000010336	surfactant protein A1	1.50798	5.82016e-08
ENSSSCG00000035592	G protein-coupled receptor 55	1.50742	0.00948157
ENSSSCG00000033844	cytochrome P450 family 1 subfamily B member 1	1.4964	0.0105719
ENSSSCG00000004179	vanin 2	1.4887	0.00974185
ENSSSCG00000024344	C-C motif chemokine receptor 5 (gene/pseudogene)	1.46232	0.00656234
ENSSSCG00000027922	unc-5 family C-terminal like	1.46155	0.0102243
ENSSSCG00000035297	putative ISG12(a) protein	1.45775	2.75533e-05
ENSSSCG00000013100	membrane spanning 4-domains A4A	1.4575	0.00298701
ENSSSCG00000010966	C-C motif chemokine ligand 19	1.45639	0.000147901
ENSSSCG00000033381	interferon regulatory factor 4	1.45111	0.00815727
ENSSSCG00000016475	None	1.45059	0.00126113
ENSSSCG00000016642	G protein-coupled receptor 85	1.44962	0.0139604
ENSSSCG00000013381	ribosomal protein S13	1.44312	0.000669344
ENSSSCG00000051374	None	1.43338	0.0164556
ENSSSCG00000006580	S100 calcium binding protein A2	1.43253	0.00683151
ENSSSCG00000048744	None	1.42439	0.0158617
ENSSSCG00000040575	ISG15 ubiquitin like modifier	1.42249	0.00513278
ENSSSCG00000051423	None	1.41745	0.0150447
ENSSSCG00000006796	chitinase 3 like 2	1.41292	0.0139845
ENSSSCG00000029003	60S ribosomal protein L14-like	1.41216	0.00186063
ENSSSCG00000049669	None	1.40847	0.0179924
ENSSSCG00000015093	CD3d molecule	1.40546	0.000918628
ENSSSCG00000001089	glycosylphosphatidylinositol specific phospholipase D1	1.40184	0.00100169
ENSSSCG00000031106	phospholipase A2 group IID	1.39611	0.0150447
ENSSSCG00000027806	SAM and HD domain containing deoxynucleoside triphosphate triphosphohydrolase 1	1.39592	0.0012323
ENSSSCG00000010772	ADAM metallopeptidase domain 8	1.39215	0.0200661
ENSSSCG00000011700	ceruloplasmin	1.37691	0.0230446
ENSSSCG00000046440	None	1.37667	0.0211536
ENSSSCG00000000687	CD4 molecule	1.37416	0.023219
ENSSSCG00000015137	cytotoxic and regulatory T cell molecule	1.36876	0.0211536
ENSSSCG00000010457	kinesin family member 20B	1.36845	8.03469e-06
ENSSSCG00000033918	CD300a molecule	1.36693	0.0150447
ENSSSCG00000050830	None	1.36687	0.0251503
ENSSSCG00000006923	guanylate binding protein 2, interferon-inducible	1.36582	0.000446536
ENSSSCG00000024111	secretoglobin family 3A member 2	1.36278	0.0226405
ENSSSCG00000003763	interferon induced protein 44	1.35336	0.00295365
ENSSSCG00000030271	glutathione S-transferase omega 2	1.34612	0.0269827
ENSSSCG00000009133	None	1.34611	0.00106813
ENSSSCG00000008213	CD8b molecule	1.33934	0.0298854
ENSSSCG00000026333	gametocyte specific factor 1	1.33862	0.0263164
ENSSSCG00000004195	arginase 1	1.33003	0.00681879
ENSSSCG00000036383	galectin 3 binding protein	1.329	0.000218672
ENSSSCG00000007131	cystatin F	1.3289	0.0250913
ENSSSCG00000003608	LCK proto-oncogene, Src family tyrosine kinase	1.3208	0.00430515
ENSSSCG00000049854	None	1.31976	0.0221435
ENSSSCG00000037358	HPS5 biogenesis of lysosomal organelles complex 2 subunit 2	1.3173	0.0251503
ENSSSCG00000023706	chitinase acidic	1.30372	0.0352764
ENSSSCG00000002268	A-kinase anchoring protein 5	1.30351	0.0168667
ENSSSCG00000026894	nuclear factor, erythroid 2 like 3	1.30069	0.021693
ENSSSCG00000012643	SH2 domain containing 1A	1.30007	0.0212856
ENSSSCG00000016092	shugoshin 2	1.29153	0.000727489
ENSSSCG00000009921	2'-5'-oligoadenylate synthetase like	1.28702	0.0379639
ENSSSCG00000024973	guanylate binding protein 1, interferon-inducible	1.28474	3.23233e-06
ENSSSCG00000013551	complement C3	1.28127	0.00034553
ENSSSCG00000039854	TLC domain containing 4	1.28081	0.0409658
ENSSSCG00000032242	high mobility group AT-hook 1	1.27927	0.00366661
ENSSSCG00000004670	chromosome 15 open reading frame 48	1.27723	0.0105423
ENSSSCG00000012909	protein tyrosine phosphatase receptor type C associated protein	1.27635	0.0240893
ENSSSCG00000006376	SLAM family member 9	1.26971	0.0263164
ENSSSCG00000015086	transmembrane serine protease 4	1.25911	0.0482743
ENSSSCG00000026951	proteasome subunit beta 8	1.25835	0.000494147
ENSSSCG00000008957	alveolar macrophage-derived chemotactic factor-II	1.25802	0.0357456
ENSSSCG00000023842	T cell receptor associated transmembrane adaptor 1	1.25321	0.0101194
ENSSSCG00000013901	IFI30 lysosomal thiol reductase	1.24557	0.00034553
ENSSSCG00000026945	leucine rich repeat containing 2	1.24442	0.0521251
ENSSSCG00000017494	IKAROS family zinc finger 3	1.23977	0.000497738
ENSSSCG00000008162	interleukin 1 receptor type 1	1.23878	0.00343244
ENSSSCG00000038489	basic helix-loop-helix family member a15	1.23776	0.042363
ENSSSCG00000010214	cyclin dependent kinase 1	1.23049	0.0524385
ENSSSCG00000012551	ring finger protein 128	1.22431	0.0535093
ENSSSCG00000016263	nuclear body protein SP140-like protein	1.22335	2.98428e-06
ENSSSCG00000006398	SLAM family member 8	1.21978	0.00726521
ENSSSCG00000032578	TNF receptor superfamily member 17	1.21694	0.0453156
ENSSSCG00000030857	leukocyte receptor cluster member 8	1.21626	0.0166921
ENSSSCG00000026707	X-C motif chemokine receptor 1	1.21029	0.0454348
ENSSSCG00000038351	TNF receptor superfamily member 18	1.20984	0.0549039
ENSSSCG00000029668	interleukin 2 receptor subunit beta	1.20818	0.0402346
ENSSSCG00000042444	None	1.20786	0.0482743
ENSSSCG00000008648	radical S-adenosyl methionine domain containing 2	1.20523	0.0106561
ENSSSCG00000021734	G protein-coupled receptor 174	1.20229	0.0230465
ENSSSCG00000017749	ecotropic viral integration site 2A	1.20175	0.0622717
ENSSSCG00000010477	centrosomal protein 55	1.19788	0.0432914
ENSSSCG00000016443	transmembrane protein 176A	1.19734	0.0280664
ENSSSCG00000000653	CD69 molecule	1.19653	0.0315521
ENSSSCG00000021933	C-type lectin domain containing 5A	1.19448	0.0677048
ENSSSCG00000017723	chemokine (C-C motif) ligand 2	1.19116	0.0522318
ENSSSCG00000050076	None	1.19054	0.0561919
ENSSSCG00000017236	CD300c molecule	1.18854	0.00186063
ENSSSCG00000040162	nuclear protein 1, transcriptional regulator	1.18737	0.00711403
ENSSSCG00000016751	glucokinase	1.18655	0.055636
ENSSSCG00000000257	integrin subunit beta 7	1.18465	0.00388121
ENSSSCG00000000002	G2 and S-phase expressed 1	1.18019	0.0721569
ENSSSCG00000033613	forkhead box S1	1.17841	0.0041001
ENSSSCG00000008953	C-X-C motif chemokine ligand 8	1.17314	0.0648138
ENSSSCG00000028996	aldehyde dehydrogenase 1 family member A1	1.17239	0.0012323
ENSSSCG00000021511	germinal center associated signaling and motility	1.17181	0.0734015
ENSSSCG00000049234	None	1.16589	0.0774379
ENSSSCG00000037241	regulator of G protein signaling 2	1.16587	0.000733832
ENSSSCG00000000252	keratin 8	1.16516	0.00185958
ENSSSCG00000010479	retinol binding protein 4	1.16482	0.0569868
ENSSSCG00000040057	eomesodermin	1.16301	0.0783334
ENSSSCG00000006375	lymphocyte antigen 9	1.16168	0.0294677
ENSSSCG00000032241	glycoprotein nmb	1.1588	0.0024308
ENSSSCG00000050997	None	1.15559	0.0436132
ENSSSCG00000048264	None	1.15555	0.049807
ENSSSCG00000015089	junction adhesion molecule like	1.15031	0.0112388
ENSSSCG00000007656	PVR related immunoglobulin domain containing	1.15024	0.0536281
ENSSSCG00000011731	structural maintenance of chromosomes 4	1.14832	3.77732e-07
ENSSSCG00000006495	semaphorin 4A	1.14616	0.0169595
ENSSSCG00000013352	E2F transcription factor 8	1.14501	0.0870144
ENSSSCG00000014672	tripartite motif-containing protein 34	1.14125	0.00302467
ENSSSCG00000034284	leukocyte associated immunoglobulin like receptor 1	1.13939	0.0530633
ENSSSCG00000021902	gamma-aminobutyric acid type A receptor pi subunit	1.13734	0.0752981
ENSSSCG00000017517	T-box transcription factor 21	1.13114	0.055636
ENSSSCG00000008978	C-X-C motif chemokine ligand 11	1.1299	0.0893577
ENSSSCG00000038562	Rho family GTPase 1	1.1277	0.0714445
ENSSSCG00000027855	suppressor of cytokine signaling 1	1.12659	0.0706709
ENSSSCG00000009237	heparanase	1.1265	0.097042
ENSSSCG00000017886	F-box protein 39	1.12387	0.0320571
ENSSSCG00000013366	lactate dehydrogenase A	1.11991	0.00793044
ENSSSCG00000033909	GTPase, IMAP family member 1	1.11933	6.89341e-05
ENSSSCG00000007366	MYB proto-oncogene like 2	1.11853	0.0659281
ENSSSCG00000013181	serpin family G member 1	1.11644	9.38461e-06
ENSSSCG00000006382	SLAM family member 6	1.11418	0.0767495
ENSSSCG00000051088	None	1.11345	0.0786248
ENSSSCG00000008902	phosphoribosyl pyrophosphate amidotransferase	1.11109	0.0990075
ENSSSCG00000043527	None	1.10693	0.0820171
ENSSSCG00000022692	Ras and Rab interactor like	1.10612	0.0126097
ENSSSCG00000005211	CD274 molecule	1.10575	0.0657339
ENSSSCG00000048408	None	1.10519	0.000565496
ENSSSCG00000039103	adiponectin, C1Q and collagen domain containing	1.10163	0.0655388
ENSSSCG00000023379	ubiquitin conjugating enzyme E2 L6	1.08966	0.00932327
ENSSSCG00000000647	oxidized low density lipoprotein receptor 1	1.08161	0.0985888
ENSSSCG00000038055	coronin 1A	1.08063	0.00729109
ENSSSCG00000003048	C-X-C motif chemokine 17-like	1.07703	0.0216062
ENSSSCG00000002688	phospholipase C gamma 2	1.07605	0.00530026
ENSSSCG00000016067	serine/threonine kinase 17b	1.06375	0.002034
ENSSSCG00000005056	DLG associated protein 5	1.06299	0.0169595
ENSSSCG00000029230	extracellular matrix protein 1	1.06207	0.0257652
ENSSSCG00000006379	CD48 molecule	1.06182	0.00017304
ENSSSCG00000011049	DNA cross-link repair 1C	1.06147	0.00262183
ENSSSCG00000015414	family with sequence similarity 185 member A	1.06107	0.00847184
ENSSSCG00000006235	thymocyte selection associated high mobility group box	1.05882	0.0211536
ENSSSCG00000005638	lipocalin 2	1.05665	0.0752981
ENSSSCG00000015897	interferon induced with helicase C domain 1	1.05612	0.00481923
ENSSSCG00000013839	RAS protein activator like 3	1.05532	0.0689039
ENSSSCG00000015581	centromere protein F	1.05319	0.000287035
ENSSSCG00000009100	TNFAIP3 interacting protein 3	1.05307	0.0438243
ENSSSCG00000006776	Mov10 RISC complex RNA helicase	1.04895	0.023219
ENSSSCG00000029326	cyclin B1	1.04755	0.0739045
ENSSSCG00000012277	TIMP metallopeptidase inhibitor 1	1.04743	0.0268187
ENSSSCG00000006187	musculin	1.0428	0.0831909
ENSSSCG00000002452	legumain	1.03378	0.0211536
ENSSSCG00000017054	cytoplasmic FMR1 interacting protein 2	1.03081	0.0240893
ENSSSCG00000041410	None	1.0297	0.0381835
ENSSSCG00000002252	arrestin domain containing 4	1.02556	0.0700975
ENSSSCG00000004612	RAB27A, member RAS oncogene family	1.02478	0.00815727
ENSSSCG00000022309	G protein-coupled receptor 34	1.02442	0.0651718
ENSSSCG00000009720	DExD/H-box helicase 60	1.01434	0.0411161
ENSSSCG00000015935	coiled-coil domain containing 173	1.01123	0.0102606
ENSSSCG00000034697	None	1.00999	0.0427017
ENSSSCG00000031897	GTPase, IMAP family member 7	1.00931	0.00513566
ENSSSCG00000011874	poly(ADP-ribose) polymerase family member 14	1.00796	0.00014157
ENSSSCG00000028169	non-SMC condensin II complex subunit G2	1.00769	0.0571587
ENSSSCG00000040317	superoxide dismutase 2	1.00612	0.0360985
ENSSSCG00000007007	indoleamine 2,3-dioxygenase 1	1.00353	0.0284501
ENSSSCG00000038062	SAM domain, SH3 domain and nuclear localization signals 1	1.00134	0.0545102
ENSSSCG00000026326	cyclin F	1.00132	0.07056
ENSSSCG00000044205	None	0.997979	0.0482743
ENSSSCG00000038912	interferon induced transmembrane protein 3	0.993448	0.000291517
ENSSSCG00000016859	complement C7	0.991095	0.00737712
ENSSSCG00000027660	interferon induced protein 44 like	0.991073	0.0026503
ENSSSCG00000014540	ferritin heavy chain 1	0.982801	0.00213813
ENSSSCG00000021712	HECT and RLD domain containing E3 ubiquitin protein ligase family member 6	0.98172	0.000546917
ENSSSCG00000025770	ST6 beta-galactoside alpha-2,6-sialyltransferase 1	0.979836	0.0690995
ENSSSCG00000003697	NDC80 kinetochore complex component	0.977542	0.0576325
ENSSSCG00000002443	tandem C2 domains, nuclear	0.976301	0.0651827
ENSSSCG00000025499	FXYD domain containing ion transport regulator 5	0.975406	0.0152996
ENSSSCG00000010471	kinesin family member 11	0.973409	0.0650373
ENSSSCG00000008647	cytidine/uridine monophosphate kinase 2	0.970003	0.0799401
ENSSSCG00000040486	baculoviral IAP repeat containing 5	0.966871	0.0617916
ENSSSCG00000037591	Alport syndrome, mental retardation, midface hypoplasia and elliptocytosis chromosomal region gene 1	0.956424	0.0963577
ENSSSCG00000012853	interferon regulatory factor 7	0.954857	0.0547363
ENSSSCG00000003682	ankyrin repeat domain 12	0.951921	0.00059713
ENSSSCG00000030548	HECT and RLD domain containing E3 ubiquitin protein ligase 5	0.949846	0.0436132
ENSSSCG00000006862	vascular cell adhesion molecule 1	0.947158	0.0454348
ENSSSCG00000035256	sialophorin	0.945866	0.0387006
ENSSSCG00000000934	leucine rich repeats and IQ motif containing 1	0.942102	0.0139845
ENSSSCG00000006350	low affinity immunoglobulin gamma Fc region receptor II-like	0.939839	0.0889706
ENSSSCG00000021944	Rac family small GTPase 2	0.933135	0.00907646
ENSSSCG00000048017	None	0.933088	0.0662406
ENSSSCG00000009668	clusterin	0.931885	0.00175956
ENSSSCG00000017146	None	0.930929	0.0610678
ENSSSCG00000001418	neuraminidase 1	0.927244	0.0211536
ENSSSCG00000032282	acid phosphatase 5, tartrate resistant	0.925459	0.0651718
ENSSSCG00000009881	2'-5'-oligoadenylate synthetase 2	0.922915	0.0658332
ENSSSCG00000034131	thioredoxin domain containing 5	0.912752	0.0214364
ENSSSCG00000005269	transient receptor potential cation channel subfamily M member 6	0.910867	0.0500276
ENSSSCG00000008496	eukaryotic translation initiation factor 2 alpha kinase 2	0.910428	0.00112522
ENSSSCG00000027272	phosphatidylinositol-4,5-bisphosphate 3-kinase catalytic subunit gamma	0.909063	0.0614774
ENSSSCG00000025686	kynurenine 3-monooxygenase	0.907768	0.0769997
ENSSSCG00000000939	acyl-CoA synthetase short chain family member 3	0.906545	0.0274096
ENSSSCG00000027826	GTPase, IMAP family member 4	0.906513	0.00689782
ENSSSCG00000033089	interferon-induced very large GTPase 1-like	0.905843	0.0147589
ENSSSCG00000036844	G protein-coupled receptor 171	0.900561	0.0829399
ENSSSCG00000023666	cathepsin B	0.899897	0.00711403
ENSSSCG00000012076	MX dynamin like GTPase 2	0.893206	0.0139845
ENSSSCG00000006063	poly(A) binding protein cytoplasmic 1	0.892825	0.0139845
ENSSSCG00000000907	plexin C1	0.890669	0.0142096
ENSSSCG00000017473	DNA topoisomerase II alpha	0.885957	0.0074261
ENSSSCG00000040095	G protein-coupled receptor 35	0.883357	0.0628811
ENSSSCG00000030801	guanylate-binding protein 6-like	0.881611	0.037558
ENSSSCG00000006543	adenosine deaminase RNA specific	0.879913	0.0398847
ENSSSCG00000003660	poly(A) binding protein cytoplasmic 4	0.878811	0.0649854
ENSSSCG00000001400	DExD-box helicase 39B	0.878703	0.0397945
ENSSSCG00000012403	O-linked N-acetylglucosamine (GlcNAc) transferase	0.87764	0.0345645
ENSSSCG00000006146	leucine rich repeat and coiled-coil centrosomal protein 1	0.872971	0.0152621
ENSSSCG00000004369	PR/SET domain 1	0.871104	0.0785271
ENSSSCG00000012173	spermidine/spermine N1-acetyltransferase 1	0.868335	0.00317003
ENSSSCG00000034913	GINS complex subunit 1	0.868233	0.036171
ENSSSCG00000037645	coactosin like F-actin binding protein 1	0.867377	0.00297965
ENSSSCG00000034980	interferon regulatory factor 8	0.864965	0.0689656
ENSSSCG00000011877	CD86 molecule	0.859934	0.0174295
ENSSSCG00000017022	hyaluronan mediated motility receptor	0.854808	0.0240893
ENSSSCG00000034449	arginine and serine rich protein 1	0.84868	0.0349287
ENSSSCG00000015889	None	0.845805	0.00491479
ENSSSCG00000014280	RAD50 double strand break repair protein	0.843706	0.00343244
ENSSSCG00000009239	placenta-specific gene 8 protein	0.835858	0.051213
ENSSSCG00000010146	galectin 8	0.83469	0.024859
ENSSSCG00000016216	tubulin alpha 4a	0.833263	0.0350656
ENSSSCG00000016504	thromboxane A synthase 1	0.832577	0.0802284
ENSSSCG00000006372	Rho GTPase activating protein 30	0.832444	0.0157061
ENSSSCG00000027372	sterile alpha motif domain containing 9	0.829196	0.0623465
ENSSSCG00000035195	histamine N-methyltransferase	0.828967	0.0387364
ENSSSCG00000004687	beta-2-microglobulin	0.823426	0.00311368
ENSSSCG00000011726	ventricular zone expressed PH domain containing 1	0.822881	0.0105778
ENSSSCG00000017087	GM2 ganglioside activator	0.811548	0.0204103
ENSSSCG00000012202	glycerol kinase	0.811233	0.0717357
ENSSSCG00000044004	None	0.808879	0.0319836
ENSSSCG00000005512	complement C5	0.80549	0.047493
ENSSSCG00000017006	lymphocyte cytosolic protein 2	0.803287	0.00741887
ENSSSCG00000032946	high mobility group nucleosome binding domain 5	0.799028	0.0152621
ENSSSCG00000011447	signal peptidase complex subunit 1	0.797799	0.0333001
ENSSSCG00000004154	TNF alpha induced protein 3	0.790829	0.0733407
ENSSSCG00000016009	integrin subunit alpha 4	0.789229	0.00320619
ENSSSCG00000014248	lamin B1	0.785905	0.0929739
ENSSSCG00000006897	coiled-coil domain containing 18	0.781863	0.0531684
ENSSSCG00000016855	FYN binding protein 1	0.781119	0.0138419
ENSSSCG00000014088	IQ motif containing GTPase activating protein 2	0.780807	0.00841364
ENSSSCG00000003231	natural killer cell granule protein 7	0.775277	0.0579393
ENSSSCG00000012619	septin 6	0.773519	0.0166921
ENSSSCG00000011951	NFKB inhibitor zeta	0.772488	0.0628811
ENSSSCG00000024145	proline rich 11	0.767627	0.0945198
ENSSSCG00000006127	nibrin	0.767594	0.0154501
ENSSSCG00000016057	signal transducer and activator of transcription 1	0.763665	0.00858302
ENSSSCG00000008138	GRIP and coiled-coil domain containing 2	0.76298	0.0752981
ENSSSCG00000002516	tryptophanyl-tRNA synthetase	0.762553	0.0766914
ENSSSCG00000016626	CF transmembrane conductance regulator	0.761409	0.0610678
ENSSSCG00000035863	perilipin 2	0.760556	0.0399629
ENSSSCG00000025618	transporter 1, ATP binding cassette subfamily B member	0.760079	0.0466412
ENSSSCG00000009138	complement factor I	0.757779	0.0785271
ENSSSCG00000028600	solute carrier family 39 member 9	0.757041	0.0683766
ENSSSCG00000013553	vav guanine nucleotide exchange factor 1	0.756025	0.0909776
ENSSSCG00000016857	DAB adaptor protein 2	0.749211	0.0617916
ENSSSCG00000006522	glucosylceramidase beta	0.748977	0.0516882
ENSSSCG00000011356	ubiquinol-cytochrome c reductase core protein 1	0.745778	0.0721569
ENSSSCG00000010896	abnormal spindle microtubule assembly	0.73773	0.0621569
ENSSSCG00000033337	Rho GDP dissociation inhibitor beta	0.736045	0.0209779
ENSSSCG00000013030	peroxiredoxin 5	0.734104	0.00581711
ENSSSCG00000012623	solute carrier family 25 member 5	0.7318	0.0923683
ENSSSCG00000005628	ST6 N-acetylgalactosaminide alpha-2,6-sialyltransferase 4	0.729484	0.029298
ENSSSCG00000032297	centriolin	0.725584	0.0767495
ENSSSCG00000017420	2',3'-cyclic nucleotide 3' phosphodiesterase	0.721238	0.0769997
ENSSSCG00000033703	family with sequence similarity 111 member A	0.719465	0.0166921
ENSSSCG00000016261	SP110 nuclear body protein	0.713864	0.0658332
ENSSSCG00000010261	pyrophosphatase (inorganic) 1	0.713155	0.0689039
ENSSSCG00000033727	glutathione peroxidase 1	0.712379	0.0401236
ENSSSCG00000001463	proteasome subunit beta 9	0.710846	0.0387006
ENSSSCG00000017042	ubiquitin like domain containing CTD phosphatase 1	0.709854	0.0767482
ENSSSCG00000009704	high mobility group box 2	0.705872	0.04747
ENSSSCG00000008803	ATPase phospholipid transporting 8A1	0.69858	0.0806667
ENSSSCG00000007077	ESF1 nucleolar pre-rRNA processing protein homolog	0.695751	0.0150447
ENSSSCG00000008921	centromere protein C	0.691609	0.0698277
ENSSSCG00000013746	calreticulin	0.689559	0.0332462
ENSSSCG00000038345	IKAROS family zinc finger 1	0.684019	0.0992669
ENSSSCG00000023247	optineurin	0.682545	0.0466412
ENSSSCG00000037572	epithelial stromal interaction 1	0.680324	0.047493
ENSSSCG00000017308	cell division cycle 27	0.67826	0.0791427
ENSSSCG00000015423	DnaJ heat shock protein family (Hsp40) member C2	0.678096	0.0602936
ENSSSCG00000015310	A-kinase anchoring protein 9	0.675761	0.0147589
ENSSSCG00000022011	N-myc and STAT interactor	0.663883	0.0991643
ENSSSCG00000000694	glyceraldehyde-3-phosphate dehydrogenase	0.663519	0.0627573
ENSSSCG00000009974	EWS RNA binding protein 1	0.657579	0.0785271
ENSSSCG00000030957	nuclear factor kappa B subunit 1	0.656811	0.065261
ENSSSCG00000031123	peptidylprolyl isomerase G	0.627435	0.0536281
ENSSSCG00000000295	NCK associated protein 1 like	0.622638	0.0974089
ENSSSCG00000014997	caspase-13	0.620531	0.0436732
ENSSSCG00000027529	baculoviral IAP repeat containing 3	0.617487	0.0762458
ENSSSCG00000017355	granulin precursor	0.616414	0.0651827
ENSSSCG00000005073	AT-rich interaction domain 4A	0.609542	0.0561873
ENSSSCG00000010243	cell division cycle and apoptosis regulator 1	0.608423	0.0488512
ENSSSCG00000005403	structural maintenance of chromosomes 2	0.59361	0.0577746
ENSSSCG00000001958	bromodomain adjacent to zinc finger domain 1A	0.589603	0.0786923
ENSSSCG00000015576	translocated promoter region, nuclear basket protein	0.58612	0.0717357
ENSSSCG00000008180	eukaryotic translation initiation factor 5B	0.577446	0.0783334
ENSSSCG00000027516	corepressor interacting with RBPJ, 1	0.546194	0.0717357
ENSSSCG00000010908	protein tyrosine phosphatase receptor type C	0.545116	0.0350656
ENSSSCG00000000509	zinc finger C3H1-type containing	0.509219	0.0896607
ENSSSCG00000034313	selenoprotein W	-0.50147	0.0991116
ENSSSCG00000006331	PBX homeobox 1	-0.524967	0.0992341
ENSSSCG00000002461	BTB domain containing 7	-0.543337	0.06719
ENSSSCG00000008799	LIM and calponin homology domains 1	-0.549775	0.0843087
ENSSSCG00000004132	phosphatase and actin regulator 2	-0.560617	0.075175
ENSSSCG00000016034	collagen type III alpha 1 chain	-0.561391	0.0772128
ENSSSCG00000022742	peroxiredoxin 6	-0.565336	0.0717357
ENSSSCG00000001725	adhesion G protein-coupled receptor F5	-0.587234	0.0688254
ENSSSCG00000004425	laminin subunit alpha 4	-0.60322	0.0614774
ENSSSCG00000012699	four and a half LIM domains 1	-0.607141	0.0521251
ENSSSCG00000011657	claudin 18	-0.614838	0.0843273
ENSSSCG00000032444	plexin domain containing 2	-0.61492	0.0867806
ENSSSCG00000039514	inhibitor of DNA binding 3, HLH protein	-0.615689	0.0704661
ENSSSCG00000033457	C-C motif chemokine 23	-0.627526	0.0843273
ENSSSCG00000006282	kinesin associated protein 3	-0.629096	0.0957427
ENSSSCG00000011928	coiled-coil domain containing 80	-0.631847	0.0901605
ENSSSCG00000042386	None	-0.642233	0.0569056
ENSSSCG00000004570	tropomyosin 1	-0.642278	0.0482743
ENSSSCG00000023784	semaphorin 3C	-0.645643	0.0514155
ENSSSCG00000006970	DLC1 Rho GTPase activating protein	-0.645689	0.0770295
ENSSSCG00000010872	AKT serine/threonine kinase 3	-0.646494	0.0804604
ENSSSCG00000025744	3-ketodihydrosphingosine reductase	-0.64952	0.0441511
ENSSSCG00000033190	aquaporin 1 (Colton blood group)	-0.655448	0.0523058
ENSSSCG00000016031	calcitonin receptor like receptor	-0.657224	0.0870394
ENSSSCG00000007052	fermitin family member 1	-0.669815	0.0843273
ENSSSCG00000006887	calponin 3	-0.671077	0.0829399
ENSSSCG00000006083	lysosomal protein transmembrane 4 beta	-0.674123	0.0180957
ENSSSCG00000015271	proline and arginine rich end leucine rich repeat protein	-0.679266	0.0289732
ENSSSCG00000009106	phosphodiesterase 5A	-0.680481	0.032808
ENSSSCG00000028827	parvin alpha	-0.682208	0.0962919
ENSSSCG00000008749	slit guidance ligand 2	-0.68801	0.0891822
ENSSSCG00000032709	ADP ribosylation factor like GTPase 4A	-0.688023	0.0551506
ENSSSCG00000027882	chromosome 1 open reading frame 115	-0.692438	0.0706709
ENSSSCG00000007039	prion protein	-0.692807	0.0769997
ENSSSCG00000009018	SH3 domain containing 19	-0.693239	0.0411161
ENSSSCG00000006059	neurocalcin delta	-0.696756	0.0590163
ENSSSCG00000014994	platelet derived growth factor D	-0.696782	0.059344
ENSSSCG00000010925	protein phosphatase 1 regulatory subunit 12B	-0.705872	0.0938877
ENSSSCG00000015307	cyclin dependent kinase 14	-0.711867	0.0454374
ENSSSCG00000010879	kinesin family member 26B	-0.713628	0.0985964
ENSSSCG00000006009	exostosin glycosyltransferase 1	-0.714597	0.0783334
ENSSSCG00000022318	ETS transcription factor ERG	-0.718323	0.0602936
ENSSSCG00000046054	G protein subunit gamma 11	-0.720053	0.00402209
ENSSSCG00000024088	talin 2	-0.721047	0.0521251
ENSSSCG00000017277	platelet and endothelial cell adhesion molecule 1	-0.724515	0.0350656
ENSSSCG00000032383	uncharacterized LOC100514340	-0.726716	0.0767029
ENSSSCG00000000152	RNA binding fox-1 homolog 2	-0.728433	0.0603156
ENSSSCG00000021250	FKBP prolyl isomerase 9	-0.730761	0.07952
ENSSSCG00000031128	peptidylprolyl isomerase C	-0.732007	0.0536281
ENSSSCG00000015273	ATPase plasma membrane Ca2+ transporting 4	-0.733728	0.0650373
ENSSSCG00000037158	maturin, neural progenitor differentiation regulator homolog	-0.736665	0.0539162
ENSSSCG00000008601	syndecan 1	-0.740459	0.0784822
ENSSSCG00000004484	collagen type XII alpha 1 chain	-0.747663	0.0427017
ENSSSCG00000016703	homeobox A5	-0.749069	0.0680554
ENSSSCG00000017012	slit guidance ligand 3	-0.750136	0.0258876
ENSSSCG00000029855	LHFPL tetraspan subfamily member 6	-0.75034	0.0601801
ENSSSCG00000023050	septin 10	-0.751709	0.0523058
ENSSSCG00000016535	caldesmon 1	-0.754443	0.0101536
ENSSSCG00000026516	EPH receptor B3	-0.754796	0.0551506
ENSSSCG00000035446	caveolae associated protein 1	-0.754877	0.00987729
ENSSSCG00000007043	glycerophosphocholine phosphodiesterase 1	-0.756318	0.0110253
ENSSSCG00000003655	KIAA0754 ortholog	-0.758317	0.0280664
ENSSSCG00000013403	polypeptide N-acetylgalactosaminyltransferase 18	-0.759207	0.0229341
ENSSSCG00000037697	matrix Gla protein	-0.760854	0.0367056
ENSSSCG00000038801	nephronectin	-0.763307	0.0243736
ENSSSCG00000038522	family with sequence similarity 162 member B	-0.764315	0.0996934
ENSSSCG00000023408	sterile alpha motif domain containing 4A	-0.766563	0.0298725
ENSSSCG00000000649	C-type lectin domain family 1 member A	-0.77218	0.0315521
ENSSSCG00000007541	platelet derived growth factor subunit A	-0.772471	0.0728485
ENSSSCG00000020657	basal cell adhesion molecule (Lutheran blood group)	-0.773773	0.0536281
ENSSSCG00000029849	sphingosine-1-phosphate receptor 1	-0.77451	0.0103494
ENSSSCG00000033120	PALM2-AKAP2 fusion	-0.77484	0.0687648
ENSSSCG00000013389	cytochrome P450 family 2 subfamily R member 1	-0.775198	0.0632304
ENSSSCG00000015079	beta-secretase 1	-0.777924	0.0602936
ENSSSCG00000016885	integrin subunit alpha 1	-0.782879	0.0156131
ENSSSCG00000013919	homer scaffold protein 3	-0.783279	0.0560128
ENSSSCG00000013399	TEA domain transcription factor 1	-0.783739	0.00815727
ENSSSCG00000010464	protein phosphatase 1 regulatory subunit 3C	-0.784961	0.0786828
ENSSSCG00000037865	SRY-box transcription factor 18	-0.786673	0.0717357
ENSSSCG00000017218	cerebellar degeneration related protein 2 like	-0.787013	0.0788128
ENSSSCG00000016991	dual specificity phosphatase 1	-0.787394	0.0623465
ENSSSCG00000023653	GLIS family zinc finger 2	-0.788752	0.0619878
ENSSSCG00000038144	myosin heavy chain 10	-0.789982	0.0254266
ENSSSCG00000015073	transgelin	-0.791243	0.0305157
ENSSSCG00000039080	tribbles pseudokinase 2	-0.791675	0.0387006
ENSSSCG00000021386	prostaglandin reductase 1	-0.792242	0.0717357
ENSSSCG00000009222	SPARC like 1	-0.792609	0.0158617
ENSSSCG00000004598	myocardial zonula adherens protein	-0.797597	0.0584298
ENSSSCG00000023105	neuroepithelial cell transforming 1	-0.800615	0.0152621
ENSSSCG00000023956	neural precursor cell expressed, developmentally down-regulated 9	-0.802028	0.00923545
ENSSSCG00000011640	transferrin	-0.802044	0.0927882
ENSSSCG00000027331	collagen type VI alpha 3 chain	-0.80232	0.00581711
ENSSSCG00000022980	T-box transcription factor 4	-0.802953	0.00899288
ENSSSCG00000001914	lysyl oxidase like 1	-0.803134	0.0352764
ENSSSCG00000031356	hes family bHLH transcription factor 1	-0.80357	0.0263164
ENSSSCG00000015045	neural cell adhesion molecule 1	-0.805797	0.0230465
ENSSSCG00000034259	prostate transmembrane protein, androgen induced 1	-0.807894	0.0228393
ENSSSCG00000037832	peripheral myelin protein 22	-0.807998	0.0174295
ENSSSCG00000041667	claudin 5	-0.808357	0.03663
ENSSSCG00000010494	sorbin and SH3 domain containing 1	-0.810007	0.0154959
ENSSSCG00000031866	TIMP metallopeptidase inhibitor 3	-0.81487	0.00681879
ENSSSCG00000033892	eva-1 homolog B	-0.814972	0.0830474
ENSSSCG00000001850	actin related protein 2/3 complex inhibitor	-0.81532	0.0375576
ENSSSCG00000005997	collagen type XIV alpha 1 chain	-0.815635	0.0269827
ENSSSCG00000014072	ectodermal-neural cortex 1	-0.81616	0.0571587
ENSSSCG00000016974	microtubule associated protein 1B	-0.817319	0.0171796
ENSSSCG00000013408	adrenomedullin	-0.81977	0.0387006
ENSSSCG00000038514	dimethylarginine dimethylaminohydrolase 2	-0.819811	0.0667014
ENSSSCG00000032749	protocadherin 18	-0.821759	0.0216062
ENSSSCG00000000504	protein tyrosine phosphatase receptor type B	-0.823458	0.0165387
ENSSSCG00000016548	podocalyxin like	-0.825207	0.0569868
ENSSSCG00000032340	cerebellar degeneration related protein 2	-0.834377	0.0958057
ENSSSCG00000040267	cystin 1	-0.837208	0.0186222
ENSSSCG00000014316	transforming growth factor beta induced	-0.838278	0.0240893
ENSSSCG00000014822	Rho guanine nucleotide exchange factor 17	-0.838326	0.046042
ENSSSCG00000028612	protein tyrosine phosphatase receptor type S	-0.83892	0.0181438
ENSSSCG00000015200	endothelial cell adhesion molecule	-0.84121	0.0022128
ENSSSCG00000032398	vestigial like family member 3	-0.842382	0.0436732
ENSSSCG00000017300	mannose receptor C type 2	-0.84245	0.0211536
ENSSSCG00000039468	serpin family H member 1	-0.843819	0.00425492
ENSSSCG00000000737	TUB like protein 3	-0.844151	0.0226405
ENSSSCG00000009457	dachshund family transcription factor 1	-0.845396	0.0488928
ENSSSCG00000037706	protein kinase cAMP-dependent type II regulatory subunit beta	-0.845985	0.0441279
ENSSSCG00000028203	transferrin	-0.84621	0.0314205
ENSSSCG00000012840	CD151 molecule (Raph blood group)	-0.846335	0.00632292
ENSSSCG00000009545	collagen type IV alpha 2 chain	-0.847326	0.0216482
ENSSSCG00000016372	serine/threonine kinase 25	-0.850333	0.0850507
ENSSSCG00000044700	None	-0.850493	0.00302876
ENSSSCG00000009302	ubiquitin specific peptidase 12	-0.853749	0.0974089
ENSSSCG00000033107	dynein light chain Tctex-type 1	-0.854732	0.00767769
ENSSSCG00000005751	collagen type V alpha 1 chain	-0.857458	0.0379227
ENSSSCG00000015825	adhesion G protein-coupled receptor A2	-0.859508	0.0074261
ENSSSCG00000014238	PR/SET domain 6	-0.864689	0.0944413
ENSSSCG00000012027	ADAM metallopeptidase with thrombospondin type 1 motif 5	-0.865343	0.0875152
ENSSSCG00000009111	synaptopodin 2	-0.866346	0.0436732
ENSSSCG00000012050	regulator of calcineurin 1	-0.868328	0.0938877
ENSSSCG00000029570	peroxidasin	-0.873284	0.042542
ENSSSCG00000041180	None	-0.873368	0.0743952
ENSSSCG00000035937	dermatopontin	-0.874453	0.00642946
ENSSSCG00000011867	myosin light chain kinase	-0.877289	0.000844918
ENSSSCG00000000211	aquaporin 5	-0.885014	0.0381835
ENSSSCG00000014921	serine protease 23	-0.886972	0.021693
ENSSSCG00000031144	receptor activity modifying protein 3	-0.887871	0.0120289
ENSSSCG00000017526	coatomer protein complex subunit zeta 2	-0.888165	0.0172136
ENSSSCG00000005041	fermitin family member 2	-0.888856	0.00540607
ENSSSCG00000015270	fibromodulin	-0.898746	0.0332433
ENSSSCG00000016174	fibronectin 1	-0.901091	0.000109412
ENSSSCG00000050772	None	-0.901555	0.0401236
ENSSSCG00000040706	drebrin 1	-0.901863	0.0991116
ENSSSCG00000008913	insulin like growth factor binding protein 7	-0.903859	0.00192675
ENSSSCG00000036201	natriuretic peptide receptor 3	-0.905815	0.0466045
ENSSSCG00000011440	semaphorin 3G	-0.907823	0.00465682
ENSSSCG00000015203	roundabout guidance receptor 4	-0.910155	0.0320571
ENSSSCG00000009535	ephrin B2	-0.910802	0.0022128
ENSSSCG00000010210	solute carrier family 16 member 9	-0.9118	0.0120546
ENSSSCG00000007527	endothelin 3	-0.913163	0.0491022
ENSSSCG00000036402	myosin light chain 9	-0.914626	0.0171796
ENSSSCG00000037065	epithelial membrane protein 2	-0.915222	0.0190881
ENSSSCG00000012110	midline 1	-0.91698	0.0985888
ENSSSCG00000011245	integrin subunit alpha 9	-0.917697	0.0119595
ENSSSCG00000035595	hemicentin 1	-0.917915	0.0306505
ENSSSCG00000034811	quinoid dihydropteridine reductase	-0.918701	0.0870394
ENSSSCG00000004705	microtubule associated protein 1A	-0.918899	0.0427017
ENSSSCG00000036724	crystallin alpha B	-0.923096	0.000367388
ENSSSCG00000038221	hydroxysteroid 17-beta dehydrogenase 2	-0.92646	0.0263164
ENSSSCG00000015592	TatD DNase domain containing 3	-0.929373	0.0972273
ENSSSCG00000001782	abhydrolase domain containing 17C	-0.929828	0.0379227
ENSSSCG00000022998	cAMP-dependent protein kinase inhibitor gamma	-0.930508	0.0526759
ENSSSCG00000016435	SWI/SNF related, matrix associated, actin dependent regulator of chromatin, subfamily d, member 3	-0.935951	0.0972273
ENSSSCG00000003532	leucine zipper protein 1	-0.938412	0.00215327
ENSSSCG00000014430	actin binding LIM protein family member 3	-0.938666	0.00411545
ENSSSCG00000004336	EPH receptor A7	-0.938776	0.057896
ENSSSCG00000040166	fibronectin leucine rich transmembrane protein 2	-0.9411	0.0372469
ENSSSCG00000014927	NADPH oxidase 4	-0.941493	0.049807
ENSSSCG00000038460	forkhead box F1	-0.944838	0.0576325
ENSSSCG00000012026	ADAM metallopeptidase with thrombospondin type 1 motif 1	-0.946991	0.0139845
ENSSSCG00000015960	mitogen-activated protein kinase kinase kinase 20	-0.947684	0.0135451
ENSSSCG00000017927	BCL6B transcription repressor	-0.948383	0.0306505
ENSSSCG00000007073	isthmin 1	-0.950424	0.0209968
ENSSSCG00000015119	membrane frizzled-related protein	-0.953124	0.0605677
ENSSSCG00000005608	angiopoietin like 2	-0.955029	0.00781905
ENSSSCG00000050742	None	-0.955258	0.0737595
ENSSSCG00000037701	G protein-coupled receptor 182	-0.957157	0.0284501
ENSSSCG00000015796	PDZ and LIM domain 3	-0.957226	0.0528718
ENSSSCG00000023479	NCK associated protein 5	-0.959631	0.0171593
ENSSSCG00000003549	low density lipoprotein receptor adaptor protein 1	-0.965282	0.00726521
ENSSSCG00000025306	p21 (RAC1) activated kinase 3	-0.967563	0.0119595
ENSSSCG00000011538	LIM and cysteine rich domains 1	-0.967667	0.00422649
ENSSSCG00000010800	beta-1,3-galactosyltransferase 2	-0.96782	0.0349798
ENSSSCG00000028048	Rho guanine nucleotide exchange factor 15	-0.971779	0.0165387
ENSSSCG00000025821	C2 calcium dependent domain containing 2	-0.972202	0.0158617
ENSSSCG00000024626	TNF alpha induced protein 1	-0.975413	0.0562184
ENSSSCG00000011933	nectin cell adhesion molecule 3	-0.976497	0.00610885
ENSSSCG00000007116	CD93 molecule	-0.98006	0.00107757
ENSSSCG00000006413	Fc fragment of IgE receptor Ia	-0.980677	0.0767029
ENSSSCG00000036926	multivesicular body subunit 12B	-0.982091	0.0706709
ENSSSCG00000004479	filamin A interacting protein 1	-0.982878	0.000446536
ENSSSCG00000011129	inter-alpha-trypsin inhibitor heavy chain 5	-0.988163	0.00657892
ENSSSCG00000001977	syntaxin binding protein 6	-0.988269	0.0302604
ENSSSCG00000017082	secreted protein acidic and cysteine rich	-0.992168	0.00336569
ENSSSCG00000035152	TEF transcription factor, PAR bZIP family member	-0.997456	0.0521251
ENSSSCG00000016083	phospholipase C like 1 (inactive)	-1.01049	0.0298725
ENSSSCG00000000951	cysteine and glycine rich protein 2	-1.01561	0.00127825
ENSSSCG00000027677	ABI gene family member 3-like	-1.01615	0.0221517
ENSSSCG00000035736	C-C motif chemokine ligand 24	-1.01825	0.0124952
ENSSSCG00000022592	fin bud initiation factor homolog	-1.01958	7.58053e-05
ENSSSCG00000019941	ssc-mir-30a	-1.02047	0.0119595
ENSSSCG00000017879	sphingolipid transporter 2	-1.0206	0.0268187
ENSSSCG00000025531	sarcospan	-1.02559	0.000727489
ENSSSCG00000025013	reticulon 1	-1.02958	0.0658332
ENSSSCG00000030998	WNT inhibitory factor 1	-1.0301	0.046433
ENSSSCG00000011020	junctional cadherin 5 associated	-1.0313	0.00127126
ENSSSCG00000028699	nei like DNA glycosylase 2	-1.03877	0.057329
ENSSSCG00000008021	transmembrane protein 204	-1.04225	0.00513278
ENSSSCG00000001440	notch receptor 4	-1.04545	0.0280664
ENSSSCG00000008574	kinesin family member 3C	-1.0608	0.0521251
ENSSSCG00000044051	None	-1.06608	0.00858302
ENSSSCG00000051202	None	-1.07689	0.0706709
ENSSSCG00000011701	transmembrane 4 L six family member 18	-1.08002	0.0717357
ENSSSCG00000034993	neuronal regeneration related protein	-1.08409	0.00302467
ENSSSCG00000008888	neuropeptide Y receptor Y1	-1.08473	0.0717357
ENSSSCG00000000906	transmembrane and coiled-coil domain family 3	-1.0955	0.0428382
ENSSSCG00000016018	frizzled related protein	-1.09682	0.0545102
ENSSSCG00000006821	glutathione S-transferase mu 3	-1.09737	0.0651718
ENSSSCG00000011664	retinol binding protein 1	-1.09762	0.00722369
ENSSSCG00000017372	membrane palmitoylated protein 3	-1.11132	0.0931112
ENSSSCG00000022105	succinate receptor 1	-1.11156	0.0954292
ENSSSCG00000023520	proprotein convertase subtilisin/kexin type 5	-1.11176	0.00343244
ENSSSCG00000049704	None	-1.11782	0.0354389
ENSSSCG00000023684	metallothionein-1E-like	-1.12333	0.0985888
ENSSSCG00000014725	hemoglobin, beta	-1.12512	0.0698277
ENSSSCG00000004948	SMAD family member 6	-1.12538	0.0139845
ENSSSCG00000034765	piezo type mechanosensitive ion channel component 2	-1.14013	0.0022128
ENSSSCG00000042838	None	-1.14031	0.0779115
ENSSSCG00000029949	CD248 molecule	-1.14056	0.0314205
ENSSSCG00000025430	deltex E3 ubiquitin ligase 2	-1.14163	0.0168667
ENSSSCG00000037508	gelsolin	-1.14539	1.05617e-05
ENSSSCG00000041997	None	-1.14589	0.0717357
ENSSSCG00000017114	NADH:ubiquinone oxidoreductase subunit S6	-1.15239	0.0150447
ENSSSCG00000016686	proline rich 15	-1.15285	0.0743952
ENSSSCG00000004678	dual oxidase 2	-1.15918	0.0504048
ENSSSCG00000017311	microtubule associated protein tau	-1.16069	0.0340742
ENSSSCG00000016322	atypical chemokine receptor 3	-1.16398	0.00233217
ENSSSCG00000004676	dual oxidase maturation factor 2	-1.16422	0.0759453
ENSSSCG00000030585	homeobox C6	-1.1648	0.0536281
ENSSSCG00000006572	natriuretic peptide receptor 1	-1.16523	0.0112699
ENSSSCG00000010447	actin alpha 2, smooth muscle	-1.17253	0.000104664
ENSSSCG00000000146	myosin heavy chain 11	-1.1736	0.000256273
ENSSSCG00000010816	transforming growth factor beta 2	-1.18073	0.000164983
ENSSSCG00000004192	cellular communication network factor 2	-1.18423	0.0116824
ENSSSCG00000014127	Ras protein specific guanine nucleotide releasing factor 2	-1.18517	0.0209779
ENSSSCG00000000896	netrin 4	-1.18577	0.00239411
ENSSSCG00000037878	alpha hemoglobin stabilizing protein	-1.19215	0.0152803
ENSSSCG00000016497	DENN domain containing 2A	-1.19222	0.00829767
ENSSSCG00000025020	proprotein convertase subtilisin/kexin type 9	-1.19381	0.0678205
ENSSSCG00000011110	coiled-coil domain containing 3	-1.19406	0.0101194
ENSSSCG00000032720	small muscle protein X-linked	-1.19587	0.0651827
ENSSSCG00000013401	dickkopf WNT signaling pathway inhibitor 3	-1.2027	0.0022128
ENSSSCG00000026349	aldehyde dehydrogenase 3 family member B2	-1.20299	0.0387006
ENSSSCG00000000607	ADP-ribosyltransferase 4 (Dombrock blood group)	-1.20496	0.0429031
ENSSSCG00000050073	None	-1.20512	0.0521251
ENSSSCG00000041446	None	-1.21743	0.0576641
ENSSSCG00000037376	matrix remodeling associated 7	-1.21898	4.3973e-05
ENSSSCG00000018101	Y RNA	-1.22005	0.0482743
ENSSSCG00000006696	gap junction protein alpha 5	-1.22126	0.00491479
ENSSSCG00000010493	PDZ and LIM domain 1	-1.23074	5.61351e-05
ENSSSCG00000003852	solute carrier family 1 member 7	-1.23257	0.0466412
ENSSSCG00000008854	carboxypeptidase E	-1.23886	0.000492266
ENSSSCG00000040110	guanine nucleotide-binding protein G(I)/G(S)/G(O) subunit gamma-T2	-1.24751	0.0375979
ENSSSCG00000001027	bone morphogenetic protein 6	-1.25286	0.0372469
ENSSSCG00000006159	hes related family bHLH transcription factor with YRPW motif 1	-1.25502	0.00381399
ENSSSCG00000026425	ADAMTS like 2	-1.25657	0.046433
ENSSSCG00000038929	cell migration inducing hyaluronidase 1	-1.26959	0.0139845
ENSSSCG00000009245	stearoyl-CoA desaturase 5	-1.27404	0.0216329
ENSSSCG00000032931	cadherin 6	-1.27546	0.000516868
ENSSSCG00000002444	fibulin 5	-1.27753	0.00054483
ENSSSCG00000004052	fibronectin type III domain containing 1	-1.28346	0.0322237
ENSSSCG00000049404	None	-1.29844	0.0350656
ENSSSCG00000014976	Rho GTPase activating protein 42	-1.33376	0.000164983
ENSSSCG00000006238	cytochrome P450 family 7 subfamily A member 1	-1.33488	0.0152621
ENSSSCG00000033657	gremlin 1, DAN family BMP antagonist	-1.34047	0.00408483
ENSSSCG00000007456	sulfatase 2	-1.34592	0.00562783
ENSSSCG00000048443	apelin	-1.35457	0.00195673
ENSSSCG00000013614	calponin 1	-1.37126	0.000108735
ENSSSCG00000008101	fibulin 7	-1.37922	0.0179488
ENSSSCG00000008294	actin gamma 2, smooth muscle	-1.38682	0.00017304
ENSSSCG00000013333	brain derived neurotrophic factor	-1.38704	0.00793044
ENSSSCG00000003833	DAB adaptor protein 1	-1.41676	0.0119596
ENSSSCG00000012347	5'-aminolevulinate synthase 2	-1.41813	0.000218672
ENSSSCG00000012018	chondrolectin	-1.4308	0.00186063
ENSSSCG00000050944	None	-1.43842	0.0150447
ENSSSCG00000002368	latent transforming growth factor beta binding protein 2	-1.46439	0.000287035
ENSSSCG00000008115	mal, T cell differentiation protein	-1.48966	2.63845e-05
ENSSSCG00000006002	cellular communication network factor 3	-1.53213	3.8388e-05
ENSSSCG00000031201	leiomodin 1	-1.57597	0.00017304
ENSSSCG00000034506	membrane spanning 4-domains A2	-1.62665	1.01326e-07
ENSSSCG00000036403	family with sequence similarity 180 member A	-1.63013	8.03469e-06
ENSSSCG00000001570	peptidase inhibitor 16	-1.64364	0.000639104
ENSSSCG00000025822	secreted frizzled related protein 1	-1.66682	4.4832e-06
ENSSSCG00000016676	indolethylamine N-methyltransferase	-1.71402	1.03738e-06
ENSSSCG00000039880	C-type lectin domain family 12 member B	-1.72623	0.000585931
ENSSSCG00000005380	collagen type XV alpha 1 chain	-1.73681	1.85906e-06
ENSSSCG00000040288	aryl hydrocarbon receptor nuclear translocator 2	-1.84823	0.000164983
ENSSSCG00000036379	None	-1.88084	0.000459582
ENSSSCG00000016997	fibroblast growth factor 18	-1.92796	2.46553e-06

## Sheet: S5 FluB PRRSV 5 dpi
GeneID	Description	log2(FC)	P-adj
ENSSSCG00000034570	interferon alpha inducible protein 6	2.92619	3.15857e-26
ENSSSCG00000023320	cytochrome P450, subfamily IIIA, polypeptide 22	2.66031	4.07794e-09
ENSSSCG00000016902	granzyme A (granzyme 1, cytotoxic T-lymphocyte-associated serine esterase 3)	2.63438	4.97808e-08
ENSSSCG00000012077	MX dynamin like GTPase 1	2.59545	1.92726e-13
ENSSSCG00000008634	ATPase H+ transporting V1 subunit C2	2.52901	2.40344e-08
ENSSSCG00000035297	putative ISG12(a) protein	2.51883	9.73876e-14
ENSSSCG00000010948	cathepsin L	2.30939	4.97808e-08
ENSSSCG00000001561	ETS variant 7	2.20527	2.48377e-05
ENSSSCG00000016901	granzyme K	2.19514	1.03559e-05
ENSSSCG00000031106	phospholipase A2 group IID	2.17832	1.95344e-06
ENSSSCG00000040465	killer cell lectin like receptor K1	2.01724	6.84835e-06
ENSSSCG00000032692	spindlin family member 3	2.0089	0.000308948
ENSSSCG00000032777	C-X-C motif chemokine ligand 9	2.00616	3.26884e-07
ENSSSCG00000007644	paired immunoglobulin-like type 2 receptor beta	1.95381	1.29023e-05
ENSSSCG00000017236	CD300c molecule	1.92509	1.93302e-08
ENSSSCG00000009921	2'-5'-oligoadenylate synthetase like	1.90978	0.000547783
ENSSSCG00000008648	radical S-adenosyl methionine domain containing 2	1.90171	1.54834e-06
ENSSSCG00000037358	HPS5 biogenesis of lysosomal organelles complex 2 subunit 2	1.88621	0.000830886
ENSSSCG00000038912	interferon induced transmembrane protein 3	1.8268	2.22003e-07
ENSSSCG00000009240	placenta associated 8	1.81731	1.78859e-07
ENSSSCG00000016642	G protein-coupled receptor 85	1.81682	0.00161752
ENSSSCG00000026402	adhesion G protein-coupled receptor E3-like	1.81267	0.0015713
ENSSSCG00000012076	MX dynamin like GTPase 2	1.80956	1.12165e-06
ENSSSCG00000032474	C-X-C motif chemokine ligand 10	1.80242	0.00117444
ENSSSCG00000017517	T-box transcription factor 21	1.7994	0.000990187
ENSSSCG00000008217	CD8a molecule	1.77425	0.00110286
ENSSSCG00000009881	2'-5'-oligoadenylate synthetase 2	1.76928	9.05738e-06
ENSSSCG00000017416	DExH-box helicase 58	1.76527	0.000258278
ENSSSCG00000008875	relaxin family peptide receptor 1	1.75483	0.00275375
ENSSSCG00000033918	CD300a molecule	1.75206	0.00152293
ENSSSCG00000038048	N-terminal EF-hand calcium binding protein 2	1.75168	0.00134291
ENSSSCG00000036096	None	1.73508	2.22003e-07
ENSSSCG00000016957	CD180 molecule	1.71986	0.00010852
ENSSSCG00000023379	ubiquitin conjugating enzyme E2 L6	1.71827	4.66541e-05
ENSSSCG00000036383	galectin 3 binding protein	1.69467	5.64769e-07
ENSSSCG00000008647	cytidine/uridine monophosphate kinase 2	1.65838	0.00044625
ENSSSCG00000017705	C-C motif chemokine ligand 5	1.65253	1.05693e-06
ENSSSCG00000024867	interferon stimulated exonuclease gene 20	1.629	0.00387493
ENSSSCG00000013102	membrane spanning 4-domains A7	1.58232	0.00600708
ENSSSCG00000032241	glycoprotein nmb	1.56994	4.24299e-05
ENSSSCG00000037572	epithelial stromal interaction 1	1.56197	4.24299e-05
ENSSSCG00000029239	marginal zone B and B1 cell specific protein	1.56155	0.00368755
ENSSSCG00000016903	granzyme A (granzyme 1, cytotoxic T-lymphocyte-associated serine esterase 3)	1.54079	0.000865096
ENSSSCG00000012853	interferon regulatory factor 7	1.53421	0.00317556
ENSSSCG00000043109	None	1.5182	0.0105556
ENSSSCG00000021815	interleukin 15 receptor subunit alpha	1.51754	0.00573017
ENSSSCG00000027660	interferon induced protein 44 like	1.50251	3.57718e-08
ENSSSCG00000006796	chitinase 3 like 2	1.50138	0.015395
ENSSSCG00000000774	ubiquitin specific peptidase 18	1.49324	0.00372662
ENSSSCG00000021866	epididymal protein 3B	1.48436	0.00138175
ENSSSCG00000017886	F-box protein 39	1.48116	0.00150229
ENSSSCG00000010726	BUB3 mitotic checkpoint protein	1.47468	5.35528e-07
ENSSSCG00000010451	interferon induced protein with tetratricopeptide repeats 2	1.46963	0.000891769
ENSSSCG00000000640	NKG2-A/NKG2-B type II integral membrane protein	1.46834	0.00879935
ENSSSCG00000009720	DExD/H-box helicase 60	1.46077	0.00638639
ENSSSCG00000010271	perforin 1	1.46049	0.00324206
ENSSSCG00000039731	glutaredoxin	1.45957	3.97305e-05
ENSSSCG00000015332	paraoxonase 1	1.4421	0.0225438
ENSSSCG00000016452	GTPase, IMAP family member 8	1.43653	0.000703645
ENSSSCG00000032796	glutamate ionotropic receptor NMDA type subunit associated protein 1	1.43234	0.022292
ENSSSCG00000006466	SH2 domain containing 2A	1.43212	0.0135668
ENSSSCG00000011318	C-X-C motif chemokine receptor 6	1.42797	0.0227028
ENSSSCG00000039276	UDP-glucuronosyltransferase 2B31	1.42622	0.0140447
ENSSSCG00000021712	HECT and RLD domain containing E3 ubiquitin protein ligase family member 6	1.42448	6.48171e-06
ENSSSCG00000024914	complement factor B	1.41762	0.00063378
ENSSSCG00000040575	ISG15 ubiquitin like modifier	1.41428	0.00705653
ENSSSCG00000000257	integrin subunit beta 7	1.40366	0.00117444
ENSSSCG00000039270	triggering receptor expressed on myeloid cells 2	1.39976	0.0284562
ENSSSCG00000030548	HECT and RLD domain containing E3 ubiquitin protein ligase 5	1.39936	0.0160683
ENSSSCG00000017956	CD68 molecule	1.39329	4.46596e-06
ENSSSCG00000032047	None	1.37268	0.00999885
ENSSSCG00000001463	proteasome subunit beta 9	1.37056	2.07929e-05
ENSSSCG00000036445	C-X-C motif chemokine ligand 13	1.36145	0.0343189
ENSSSCG00000001770	cathepsin H	1.36008	4.2786e-07
ENSSSCG00000034284	leukocyte associated immunoglobulin like receptor 1	1.35424	0.00607715
ENSSSCG00000013901	IFI30 lysosomal thiol reductase	1.35364	6.91966e-06
ENSSSCG00000011357	shisa family member 5	1.35287	4.2786e-07
ENSSSCG00000000732	calcium release activated channel regulator 2A	1.35131	0.0376764
ENSSSCG00000034980	interferon regulatory factor 8	1.35128	0.000417337
ENSSSCG00000008937	ameloblastin	1.35011	0.0108266
ENSSSCG00000002366	NPC intracellular cholesterol transporter 2	1.31786	9.38633e-05
ENSSSCG00000039252	transcobalamin 1	1.31541	0.0364069
ENSSSCG00000015879	death associated protein like 1	1.31499	0.0247305
ENSSSCG00000013266	LARGE xylosyl- and glucuronyltransferase 2	1.31331	0.0247305
ENSSSCG00000006923	guanylate binding protein 2, interferon-inducible	1.30785	0.00420566
ENSSSCG00000009644	ADAM metallopeptidase domain 28	1.30105	0.0140447
ENSSSCG00000007656	PVR related immunoglobulin domain containing	1.29701	0.0304196
ENSSSCG00000009239	placenta-specific gene 8 protein	1.29664	0.000267853
ENSSSCG00000010452	interferon-induced protein with tetratricopeptide repeats 1	1.29636	0.00056402
ENSSSCG00000012890	T cell immune regulator 1, ATPase H+ transporting V0 subunit a3	1.29431	0.0388854
ENSSSCG00000033613	forkhead box S1	1.29358	0.00713536
ENSSSCG00000040648	chemokine (C-C motif) ligand 8	1.28839	0.0330406
ENSSSCG00000011880	ELL associated factor 2	1.28772	0.0337493
ENSSSCG00000036064	calcium homeostasis modulator family member 6	1.28645	0.0121422
ENSSSCG00000016653	DnaJ heat shock protein family (Hsp40) member B9	1.28316	0.0319851
ENSSSCG00000001427	complement C4A (Rodgers blood group)	1.27194	0.00847682
ENSSSCG00000015897	interferon induced with helicase C domain 1	1.27104	0.00203338
ENSSSCG00000006378	SLAM family member 7	1.26864	0.0155523
ENSSSCG00000016057	signal transducer and activator of transcription 1	1.26637	7.2798e-07
ENSSSCG00000009216	secreted phosphoprotein 1	1.26371	0.0559172
ENSSSCG00000004670	chromosome 15 open reading frame 48	1.26347	0.0153939
ENSSSCG00000047725	None	1.24985	0.0422571
ENSSSCG00000010861	coenzyme Q8A	1.24446	0.00407498
ENSSSCG00000042074	None	1.24012	0.055693
ENSSSCG00000001229	patr class I histocompatibility antigen, A-126 alpha chain-like	1.23506	1.67988e-08
ENSSSCG00000005628	ST6 N-acetylgalactosaminide alpha-2,6-sialyltransferase 4	1.23409	0.000864395
ENSSSCG00000042706	None	1.23255	0.000958705
ENSSSCG00000001787	interleukin 16	1.23048	0.00718671
ENSSSCG00000001978	granzyme B (granzyme 2, cytotoxic T-lymphocyte-associated serine esterase 1)	1.2273	0.0273808
ENSSSCG00000037808	None	1.22608	0.0414583
ENSSSCG00000007508	Z-DNA binding protein 1	1.22502	0.0553344
ENSSSCG00000004179	vanin 2	1.22379	0.0699745
ENSSSCG00000007131	cystatin F	1.21939	0.0432316
ENSSSCG00000015798	ankyrin repeat domain 37	1.21895	0.0479745
ENSSSCG00000033381	interferon regulatory factor 4	1.21886	0.0416316
ENSSSCG00000016502	poly(ADP-ribose) polymerase family member 12	1.21685	0.00888808
ENSSSCG00000001453	major histocompatibility complex, class II, DR alpha	1.21545	1.54834e-06
ENSSSCG00000004870	carnosine dipeptidase 2	1.21121	0.000580938
ENSSSCG00000010044	None	1.20489	0.0810485
ENSSSCG00000026653	paired immunoglobin like type 2 receptor alpha	1.20276	0.000322166
ENSSSCG00000025618	transporter 1, ATP binding cassette subfamily B member	1.20162	0.00126638
ENSSSCG00000001418	neuraminidase 1	1.19723	1.03559e-05
ENSSSCG00000006455	CD5 molecule like	1.19698	0.0700118
ENSSSCG00000023178	basic leucine zipper ATF-like transcription factor 2	1.19172	0.0292599
ENSSSCG00000014670	tripartite motif containing 22	1.1916	0.000864395
ENSSSCG00000015089	junction adhesion molecule like	1.19014	0.00387493
ENSSSCG00000008162	interleukin 1 receptor type 1	1.18328	0.0183739
ENSSSCG00000006287	selectin L	1.1828	0.00890299
ENSSSCG00000000856	phenylalanine hydroxylase	1.17858	0.0237136
ENSSSCG00000022011	N-myc and STAT interactor	1.17685	0.00102028
ENSSSCG00000004054	40S ribosomal protein S15a pseudogene	1.16258	0.00671025
ENSSSCG00000006398	SLAM family member 8	1.16179	0.0225438
ENSSSCG00000004093	iodotyrosine deiodinase	1.16133	0.0176207
ENSSSCG00000029362	charged multivesicular body protein 2A	1.15919	7.39022e-05
ENSSSCG00000034555	killer cell lectin-like receptor subfamily B member 1B allele B	1.15876	0.00225915
ENSSSCG00000032578	TNF receptor superfamily member 17	1.15637	0.0935107
ENSSSCG00000021176	leupaxin	1.15507	0.030983
ENSSSCG00000024973	guanylate binding protein 1, interferon-inducible	1.15459	0.0873347
ENSSSCG00000003231	natural killer cell granule protein 7	1.15123	0.000135804
ENSSSCG00000006350	low affinity immunoglobulin gamma Fc region receptor II-like	1.14428	0.0363746
ENSSSCG00000038719	None	1.14198	0.0854582
ENSSSCG00000000033	translocator protein	1.13783	0.000203195
ENSSSCG00000031292	None	1.12972	0.0906301
ENSSSCG00000027357	cystatin B	1.1288	3.37892e-05
ENSSSCG00000000130	cytohesin 4	1.12742	0.0614486
ENSSSCG00000032668	proline rich 12	1.12625	0.0261691
ENSSSCG00000016475	None	1.12189	0.0162606
ENSSSCG00000014565	interferon-induced transmembrane protein 1	1.12158	0.0122757
ENSSSCG00000017920	C-X-C motif chemokine ligand 16	1.12143	0.000610457
ENSSSCG00000027806	SAM and HD domain containing deoxynucleoside triphosphate triphosphohydrolase 1	1.12103	0.03882
ENSSSCG00000002815	adhesion G protein-coupled receptor G1	1.11993	0.00713963
ENSSSCG00000040673	transmembrane protein 140	1.1121	0.000893195
ENSSSCG00000007767	zinc finger protein 668	1.11153	0.0788677
ENSSSCG00000029482	carbohydrate sulfotransferase 15	1.1089	0.0176038
ENSSSCG00000025593	transporter 2, ATP binding cassette subfamily B member	1.10852	0.0132149
ENSSSCG00000031897	GTPase, IMAP family member 7	1.09754	0.00368755
ENSSSCG00000030042	strawberry notch homolog 2	1.09666	0.0181429
ENSSSCG00000030108	zinc finger NFX1-type containing 1	1.09611	0.0143445
ENSSSCG00000017869	integrin subunit alpha E	1.09576	0.0654229
ENSSSCG00000034131	thioredoxin domain containing 5	1.09227	0.00717281
ENSSSCG00000006175	lymphocyte antigen 96	1.09137	0.00368755
ENSSSCG00000012918	G protein-coupled receptor kinase 2	1.0884	0.0276174
ENSSSCG00000011158	phosphofructokinase, platelet	1.08779	0.0116604
ENSSSCG00000009500	claudin 10	1.08242	0.0508694
ENSSSCG00000038141	toll like receptor adaptor molecule 2	1.07982	0.0913376
ENSSSCG00000037645	coactosin like F-actin binding protein 1	1.07934	0.00133319
ENSSSCG00000006522	glucosylceramidase beta	1.07902	0.00331584
ENSSSCG00000002852	pleckstrin homology and FYVE domain containing 1	1.07714	0.0873383
ENSSSCG00000001008	biphenyl hydrolase like	1.07578	0.0143445
ENSSSCG00000000811	PC-esterase domain containing 1B	1.07553	0.0924881
ENSSSCG00000015616	hydroxysteroid 11-beta dehydrogenase 1	1.07536	0.00418702
ENSSSCG00000017137	meteorin like, glial cell differentiation regulator	1.07288	0.0829135
ENSSSCG00000011322	C-C motif chemokine receptor 1	1.07074	0.0591349
ENSSSCG00000012594	interleukin 13 receptor subunit alpha 2	1.0688	0.0843569
ENSSSCG00000003904	leucine rich repeat containing 41	1.06731	0.0122757
ENSSSCG00000006495	semaphorin 4A	1.06298	0.0658509
ENSSSCG00000015093	CD3d molecule	1.06161	0.0658509
ENSSSCG00000001773	transmembrane p24 trafficking protein 3	1.06158	0.0116604
ENSSSCG00000033089	interferon-induced very large GTPase 1-like	1.0589	0.0237606
ENSSSCG00000035078	CD40 molecule	1.05889	0.0100711
ENSSSCG00000026103	zinc finger and BTB domain containing 17	1.05854	0.0906301
ENSSSCG00000006802	potassium voltage-gated channel subfamily A member 3	1.05744	0.0572302
ENSSSCG00000010454	interferon induced protein with tetratricopeptide repeats 5	1.05736	0.00888808
ENSSSCG00000004094	protein phosphatase 1 regulatory inhibitor subunit 14C	1.05406	0.0143464
ENSSSCG00000017087	GM2 ganglioside activator	1.05293	0.00042799
ENSSSCG00000013553	vav guanine nucleotide exchange factor 1	1.05293	0.00285973
ENSSSCG00000026707	X-C motif chemokine receptor 1	1.046	0.0598728
ENSSSCG00000004912	SEC11 homolog C, signal peptidase complex subunit	1.04453	0.000622287
ENSSSCG00000006736	CD2 molecule	1.04296	0.00188702
ENSSSCG00000012127	gem nuclear organelle associated protein 8	1.03948	0.0920647
ENSSSCG00000002004	proteasome activator subunit 2	1.03366	0.00114207
ENSSSCG00000014277	interferon regulatory factor 1	1.03174	0.029572
ENSSSCG00000015735	protein tyrosine phosphatase non-receptor type 18	1.03069	0.00656948
ENSSSCG00000003153	ferritin light chain	1.0293	3.41277e-07
ENSSSCG00000006800	CD53 molecule	1.02881	0.000648701
ENSSSCG00000011470	abhydrolase domain containing 6	1.02623	0.0882098
ENSSSCG00000036618	Fc fragment of IgG receptor IIIa	1.02552	3.11762e-05
ENSSSCG00000003524	complement C1q A chain	1.0251	0.000374317
ENSSSCG00000010450	lipase A, lysosomal acid type	1.02351	0.000570083
ENSSSCG00000000253	keratin 18	1.019	0.0247305
ENSSSCG00000021944	Rac family small GTPase 2	1.01562	0.0122757
ENSSSCG00000014369	CD14 molecule	1.01435	0.035173
ENSSSCG00000013473	G protein subunit alpha 15	1.01319	0.0426006
ENSSSCG00000015085	interleukin 10 receptor subunit alpha	1.00964	0.00600708
ENSSSCG00000015781	ectonucleotide pyrophosphatase/phosphodiesterase 6	1.00946	0.0001691
ENSSSCG00000032686	RUNX family transcription factor 3	1.00512	0.0801869
ENSSSCG00000021734	G protein-coupled receptor 174	1.00471	0.0996304
ENSSSCG00000032242	high mobility group AT-hook 1	0.999813	0.0524117
ENSSSCG00000013788	adhesion G protein-coupled receptor E2-like	0.999233	0.0286086
ENSSSCG00000006776	Mov10 RISC complex RNA helicase	0.999	0.0293811
ENSSSCG00000014422	serine peptidase inhibitor, Kazal type 5	0.996213	0.0132804
ENSSSCG00000002457	inositol-tetrakisphosphate 1-kinase	0.992039	0.042364
ENSSSCG00000025403	40S ribosomal protein S19 pseudogene	0.990189	0.0263667
ENSSSCG00000001457	SLA-DQ beta1 domain	0.986577	0.000333101
ENSSSCG00000002749	haptoglobin	0.985099	0.0183739
ENSSSCG00000036822	transmembrane protein 273	0.984688	0.0829135
ENSSSCG00000039751	NLR family CARD domain containing 5	0.984491	0.0813419
ENSSSCG00000013181	serpin family G member 1	0.970391	0.000577276
ENSSSCG00000000519	GLI pathogenesis related 1	0.969353	0.0311758
ENSSSCG00000030801	guanylate-binding protein 6-like	0.968729	0.03882
ENSSSCG00000017106	mediator complex subunit 10	0.968301	0.0952214
ENSSSCG00000047379	None	0.964414	0.0716561
ENSSSCG00000015789	sorting nexin 25	0.960325	0.0882941
ENSSSCG00000005587	NIMA related kinase 6	0.958558	0.0311747
ENSSSCG00000027372	sterile alpha motif domain containing 9	0.95642	0.0273808
ENSSSCG00000023186	carbonic anhydrase 4	0.953032	0.0541197
ENSSSCG00000013731	deoxyribonuclease 2, lysosomal	0.947603	0.00352383
ENSSSCG00000031781	proteasome subunit beta 10	0.94746	0.00352383
ENSSSCG00000011874	poly(ADP-ribose) polymerase family member 14	0.944197	0.0335398
ENSSSCG00000004024	ribonuclease T2	0.940241	0.00888808
ENSSSCG00000016443	transmembrane protein 176A	0.94011	0.0993739
ENSSSCG00000036286	adipocyte plasma membrane associated protein	0.938655	0.00888808
ENSSSCG00000027659	alpha-L-fucosidase 1	0.937493	0.00910765
ENSSSCG00000023666	cathepsin B	0.935966	0.000417337
ENSSSCG00000022777	solute carrier family 35 member C2	0.935014	0.0984342
ENSSSCG00000025795	colony stimulating factor 3 receptor	0.932896	0.0238217
ENSSSCG00000010990	nucleolar protein 6	0.931583	0.0883177
ENSSSCG00000016990	ATPase H+ transporting V0 subunit e1	0.931267	0.00585034
ENSSSCG00000016444	transmembrane protein 176B	0.930998	0.0875186
ENSSSCG00000036060	RRAD, Ras related glycolysis inhibitor and calcium channel regulator	0.929185	0.055693
ENSSSCG00000032561	programmed cell death 1 ligand 2	0.927877	0.0272141
ENSSSCG00000013830	ilvB acetolactate synthase like	0.926815	0.0663187
ENSSSCG00000009412	lymphocyte cytosolic protein 1	0.926034	0.0113675
ENSSSCG00000035852	casein kinase 1 delta	0.924915	0.040814
ENSSSCG00000028711	caspase 1, apoptosis-related cysteine peptidase	0.924658	0.0305925
ENSSSCG00000022912	5'-nucleotidase, cytosolic IIIA	0.921768	0.0810049
ENSSSCG00000014989	defective in cullin neddylation 1 domain containing 5	0.918913	0.0646784
ENSSSCG00000032416	regulator of G protein signaling 1	0.916289	0.0992945
ENSSSCG00000032060	C-X9-C motif containing 2	0.909202	0.0906316
ENSSSCG00000014672	tripartite motif-containing protein 34	0.908737	0.0541197
ENSSSCG00000009138	complement factor I	0.90805	0.0415684
ENSSSCG00000029230	extracellular matrix protein 1	0.907329	0.0541197
ENSSSCG00000013604	myosin IF	0.905684	0.0162606
ENSSSCG00000032341	allograft inflammatory factor 1	0.904106	0.00370482
ENSSSCG00000016220	aspartyl aminopeptidase	0.900679	0.0551739
ENSSSCG00000027196	None	0.897036	0.0654229
ENSSSCG00000000981	cysteine rich with EGF like domains 2	0.896623	0.021089
ENSSSCG00000012171	peroxiredoxin 4	0.896562	0.0184918
ENSSSCG00000040617	TNF alpha induced protein 8	0.896117	0.0226707
ENSSSCG00000001456	MHC class II histocompatibility antigen SLA-DQA	0.889992	0.0328811
ENSSSCG00000009807	ras homolog family member F, filopodia associated	0.88961	0.00713536
ENSSSCG00000008043	TNF receptor associated factor 7	0.8846	0.056346
ENSSSCG00000000252	keratin 8	0.884372	0.0822048
ENSSSCG00000009880	solute carrier family 8 member B1	0.883011	0.090038
ENSSSCG00000001509	death domain associated protein	0.881982	0.0829436
ENSSSCG00000045348	transmembrane protein 213	0.879259	0.0332757
ENSSSCG00000037465	stress associated endoplasmic reticulum protein 1	0.878489	0.027014
ENSSSCG00000004687	beta-2-microglobulin	0.877125	0.000362193
ENSSSCG00000014051	tetraspanin 17	0.876748	0.0188011
ENSSSCG00000016577	ATPase H+ transporting V1 subunit F	0.874431	0.00366542
ENSSSCG00000023374	serglycin	0.87361	0.00237872
ENSSSCG00000009888	endoplasmic reticulum protein 29	0.871663	0.00214935
ENSSSCG00000032914	mesencephalic astrocyte derived neurotrophic factor	0.866451	0.0113232
ENSSSCG00000023264	isocitrate dehydrogenase (NADP(+)) 1, cytosolic	0.86276	0.0128641
ENSSSCG00000015299	STEAP4 metalloreductase	0.860533	0.0924881
ENSSSCG00000034137	peptidylprolyl isomerase B	0.860043	0.00890299
ENSSSCG00000032355	lymphocyte antigen 86	0.858161	0.0854582
ENSSSCG00000007146	sialic acid binding Ig like lectin 1	0.852183	0.0155523
ENSSSCG00000010966	C-C motif chemokine ligand 19	0.851412	0.0906316
ENSSSCG00000016855	FYN binding protein 1	0.849191	0.0149589
ENSSSCG00000010261	pyrophosphatase (inorganic) 1	0.84864	0.00890299
ENSSSCG00000008303	chaperonin containing TCP1 subunit 7	0.848573	0.00104931
ENSSSCG00000030888	Fas associated via death domain	0.847986	0.0906301
ENSSSCG00000008701	LDL receptor related protein associated protein 1	0.846627	0.0527341
ENSSSCG00000010281	prosaposin	0.846415	0.00121023
ENSSSCG00000017100	5-methyltetrahydrofolate-homocysteine methyltransferase reductase	0.845597	0.0807989
ENSSSCG00000041267	uncharacterized LOC106504851	0.844157	0.0690939
ENSSSCG00000005959	family with sequence similarity 49 member B	0.843944	0.0328811
ENSSSCG00000033909	GTPase, IMAP family member 1	0.843107	0.0121778
ENSSSCG00000016298	inositol polyphosphate-5-phosphatase D	0.842918	0.0976116
ENSSSCG00000039148	prolyl 4-hydroxylase subunit beta	0.837216	0.00924328
ENSSSCG00000001900	C-terminal Src kinase	0.835488	0.0628883
ENSSSCG00000039998	chloride intracellular channel 2	0.832984	0.0993718
ENSSSCG00000006379	CD48 molecule	0.830995	0.0512897
ENSSSCG00000038706	complement C1q C chain	0.825899	0.0183214
ENSSSCG00000010742	uroporphyrinogen III synthase	0.824378	0.0330628
ENSSSCG00000013030	peroxiredoxin 5	0.82417	0.0328811
ENSSSCG00000032367	CCAAT enhancer binding protein delta	0.820071	0.00920553
ENSSSCG00000000050	alpha-N-acetylgalactosaminidase	0.816707	0.0142405
ENSSSCG00000001469	MHC class II, DM beta	0.815365	0.0153939
ENSSSCG00000035820	thioredoxin domain containing 17	0.814087	0.0104198
ENSSSCG00000036844	G protein-coupled receptor 171	0.809664	0.098096
ENSSSCG00000000141	eukaryotic translation initiation factor 3 subunit D	0.809387	0.0407916
ENSSSCG00000018041	aldehyde dehydrogenase 3 family member A2	0.808379	0.011106
ENSSSCG00000030849	ribosomal protein L39	0.806904	0.00263651
ENSSSCG00000009308	ligand of numb-protein X 2	0.806276	0.0945298
ENSSSCG00000027487	linker for activation of T cells family member 2	0.806186	0.0461804
ENSSSCG00000016267	integral membrane protein 2C	0.805842	0.0127968
ENSSSCG00000040265	ubiquitin family domain containing 1	0.804226	0.0832903
ENSSSCG00000037425	NFAT activating protein with ITAM motif 1	0.800227	0.0829135
ENSSSCG00000003145	fucosyltransferase 2	0.799778	0.0361401
ENSSSCG00000032721	TRAF3 interacting protein 3	0.799667	0.0479745
ENSSSCG00000022236	folate receptor alpha	0.798109	0.0440329
ENSSSCG00000012822	membrane palmitoylated protein 1	0.798102	0.019551
ENSSSCG00000002688	phospholipase C gamma 2	0.795495	0.0854582
ENSSSCG00000026914	phospholipase A and acyltransferase 3	0.795114	0.00988991
ENSSSCG00000040162	nuclear protein 1, transcriptional regulator	0.793385	0.0936056
ENSSSCG00000012893	unc-93 homolog B1, TLR signaling regulator	0.789321	0.080888
ENSSSCG00000016772	VPS41 subunit of HOPS complex	0.787975	0.0126137
ENSSSCG00000040981	glia maturation factor gamma	0.787111	0.00890299
ENSSSCG00000008695	major facilitator superfamily domain containing 10	0.785669	0.0894871
ENSSSCG00000030277	endonuclease V	0.785562	0.0456394
ENSSSCG00000011447	signal peptidase complex subunit 1	0.784934	0.0315475
ENSSSCG00000039798	solute carrier family 11 member 1	0.783268	0.0679376
ENSSSCG00000030578	mitochondrial ribosomal protein L15	0.779115	0.0704479
ENSSSCG00000037154	surfactant associated 2	0.774899	0.0997053
ENSSSCG00000001852	isocitrate dehydrogenase (NADP(+)) 2, mitochondrial	0.774822	0.0174835
ENSSSCG00000012902	cyclin dependent kinase 2 associated protein 2	0.774234	0.0320928
ENSSSCG00000011113	nudix hydrolase 5	0.77386	0.0553344
ENSSSCG00000024912	WD repeat domain 5	0.772306	0.0941124
ENSSSCG00000010334	surfactant protein D	0.771801	0.0813419
ENSSSCG00000025281	ADP ribosylation factor like GTPase 6 interacting protein 1	0.770139	0.0520497
ENSSSCG00000030827	fibroblast growth factor receptor 3	0.770005	0.0746976
ENSSSCG00000005006	ribosomal protein L36a like	0.768929	0.00717281
ENSSSCG00000027629	CDP-diacylglycerol--inositol 3-phosphatidyltransferase	0.765586	0.0813419
ENSSSCG00000000864	choline phosphotransferase 1	0.763668	0.0501186
ENSSSCG00000021606	feline leukemia virus subgroup C cellular receptor family member 2	0.760459	0.035173
ENSSSCG00000011290	HIG1 hypoxia inducible domain family member 1A	0.755259	0.024462
ENSSSCG00000013597	ribosomal protein S28	0.752069	0.0346122
ENSSSCG00000010798	golgi associated, gamma adaptin ear containing, ARF binding protein 2	0.750118	0.0465843
ENSSSCG00000034752	SPT4 homolog, DSIF elongation factor subunit	0.750079	0.0132736
ENSSSCG00000016263	nuclear body protein SP140-like protein	0.745926	0.0427592
ENSSSCG00000033337	Rho GDP dissociation inhibitor beta	0.745474	0.0328811
ENSSSCG00000042572	IMP U3 small nucleolar ribonucleoprotein 3	0.74514	0.046526
ENSSSCG00000009002	toll like receptor 2	0.74266	0.0584286
ENSSSCG00000011535	ADP ribosylation factor like GTPase 8B	0.736067	0.0882941
ENSSSCG00000027565	Rho GTPase activating protein 45	0.734716	0.0952214
ENSSSCG00000020963	ependymin related 1	0.733751	0.0757653
ENSSSCG00000040793	cathepsin D	0.730162	0.0422571
ENSSSCG00000034937	SH3 domain binding glutamate rich protein like 3	0.727455	0.0530375
ENSSSCG00000003914	peroxiredoxin 1	0.72129	0.0282853
ENSSSCG00000001341	None	0.720919	0.0556657
ENSSSCG00000006324	aldehyde dehydrogenase 9 family member A1	0.717081	0.0284562
ENSSSCG00000036960	NOP10 ribonucleoprotein	0.712911	0.0218225
ENSSSCG00000026981	mitochondrial ribosomal protein S6	0.711071	0.0653497
ENSSSCG00000017213	Jupiter microtubule associated homolog 1	0.704811	0.0315475
ENSSSCG00000013315	eukaryotic translation initiation factor 3 subunit M	0.703416	0.0361401
ENSSSCG00000035768	ribosomal protein S15a	0.701826	0.00282806
ENSSSCG00000012042	ATP synthase peripheral stalk subunit OSCP	0.701663	0.0100711
ENSSSCG00000009563	transmembrane and coiled-coil domains 3	0.701465	0.0750851
ENSSSCG00000017420	2',3'-cyclic nucleotide 3' phosphodiesterase	0.700217	0.0906316
ENSSSCG00000012916	DNA polymerase delta 4, accessory subunit	0.698337	0.0979342
ENSSSCG00000011612	ribophorin I	0.696219	0.0330406
ENSSSCG00000027779	transmembrane protein 259	0.695948	0.0951248
ENSSSCG00000012119	thymosin beta 4 X-linked	0.694211	0.0527626
ENSSSCG00000040710	surfeit 4	0.693523	0.0361401
ENSSSCG00000014071	basic transcription factor 3	0.693239	0.0123964
ENSSSCG00000025928	ribosomal protein L18	0.693045	0.0133618
ENSSSCG00000034487	NADH:ubiquinone oxidoreductase subunit B11	0.688922	0.0529579
ENSSSCG00000005029	RNA transcription, translation and transport factor	0.688472	0.0479745
ENSSSCG00000022343	enolase 1	0.687931	0.0153939
ENSSSCG00000014133	ribosomal protein S23	0.687448	0.0149498
ENSSSCG00000012277	TIMP metallopeptidase inhibitor 1	0.686071	0.0716561
ENSSSCG00000040273	ribosomal protein L35a	0.68	0.0101039
ENSSSCG00000039243	CD81 molecule	0.677022	0.0120678
ENSSSCG00000035622	ubiquitin conjugating enzyme E2 D3	0.6767	0.0143445
ENSSSCG00000027085	ubiquinol-cytochrome c reductase, Rieske iron-sulfur polypeptide 1	0.67525	0.0702971
ENSSSCG00000038880	ribosomal protein L23	0.673998	0.00717281
ENSSSCG00000006900	divergent protein kinase domain 1A	0.673148	0.0650813
ENSSSCG00000007088	sorting nexin 5	0.67243	0.0414598
ENSSSCG00000037236	ribosomal protein SA	0.668209	0.0279576
ENSSSCG00000020830	nascent polypeptide associated complex subunit alpha	0.66804	0.0155825
ENSSSCG00000039201	TGIF2-RAB5IF readthrough	0.667372	0.0523787
ENSSSCG00000012784	signal sequence receptor subunit 4	0.66548	0.061214
ENSSSCG00000024260	ribosomal protein L11	0.663455	0.010392
ENSSSCG00000022725	flotillin 1	0.662217	0.0928472
ENSSSCG00000040470	ribosomal protein S20	0.658959	0.0330406
ENSSSCG00000000064	aconitase 2	0.65801	0.0854582
ENSSSCG00000016186	transmembrane BAX inhibitor motif containing 1	0.657791	0.0543862
ENSSSCG00000036114	ribosomal protein L22 like 1	0.656135	0.0574133
ENSSSCG00000006325	microsomal glutathione S-transferase 3	0.654805	0.0829135
ENSSSCG00000031789	acyl-CoA synthetase long chain family member 5	0.651842	0.0579256
ENSSSCG00000022774	NOP53 ribosome biogenesis factor	0.651041	0.0505172
ENSSSCG00000016128	eukaryotic translation elongation factor 1 beta 2	0.647513	0.0700118
ENSSSCG00000015140	heat shock protein family A (Hsp70) member 8	0.645898	0.0524117
ENSSSCG00000001398	MHC class I antigen 7	0.644073	0.093644
ENSSSCG00000014017	alpha-1,3-mannosyl-glycoprotein 4-beta-N-acetylglucosaminyltransferase B	0.642459	0.0770256
ENSSSCG00000014073	hexosaminidase subunit beta	0.641074	0.0691903
ENSSSCG00000031593	nudix hydrolase 3	0.639289	0.0159678
ENSSSCG00000016140	frizzled class receptor 5	0.635984	0.0997053
ENSSSCG00000006081	ribosomal protein L30	0.635233	0.0144581
ENSSSCG00000012856	nucleosome assembly protein 1 like 4	0.633269	0.0863552
ENSSSCG00000006487	chaperonin containing TCP1 subunit 3	0.632072	0.0555891
ENSSSCG00000017509	ribosomal protein L19	0.631226	0.0139894
ENSSSCG00000039046	RPL36A-HNRNPH2 readthrough	0.62927	0.022292
ENSSSCG00000044572	None	0.628291	0.0309409
ENSSSCG00000015560	actin related protein 2/3 complex subunit 5	0.627504	0.0974792
ENSSSCG00000031838	ribosomal protein S27	0.626948	0.0882941
ENSSSCG00000031262	thioredoxin interacting protein	0.625771	0.0288927
ENSSSCG00000014040	lectin, mannose binding 2	0.625242	0.0600363
ENSSSCG00000034448	ribosomal protein L13a	0.624881	0.0288362
ENSSSCG00000026106	thioredoxin domain containing 15	0.624777	0.0996304
ENSSSCG00000031705	Golgi phosphoprotein 3	0.621566	0.0991377
ENSSSCG00000001470	SLA-DM alpha chain	0.618652	0.0974792
ENSSSCG00000014804	late endosomal/lysosomal adaptor, MAPK and MTOR activator 1	0.615753	0.0885656
ENSSSCG00000035811	ribosomal protein L32	0.615469	0.0226132
ENSSSCG00000036014	ribosomal protein lateral stalk subunit P0	0.615275	0.0143445
ENSSSCG00000014569	ribosomal protein L27a	0.611006	0.022292
ENSSSCG00000009019	ribosomal protein S3A	0.610948	0.0263451
ENSSSCG00000007743	coiled-coil-helix-coiled-coil-helix domain containing 2	0.608021	0.0538151
ENSSSCG00000013046	cytochrome c oxidase subunit 8A	0.607769	0.0445099
ENSSSCG00000004489	eukaryotic translation elongation factor 1 alpha 1	0.607704	0.0746859
ENSSSCG00000037605	brain protein I3	0.603174	0.0322913
ENSSSCG00000016461	zyxin	0.602108	0.0973975
ENSSSCG00000034617	ribosomal protein S27a	0.601939	0.0221656
ENSSSCG00000033697	ribosomal protein S2	0.600224	0.0478265
ENSSSCG00000023715	glucosamine (N-acetyl)-6-sulfatase	0.598356	0.0854582
ENSSSCG00000008048	RNA binding protein with serine rich domain 1	0.59572	0.0508694
ENSSSCG00000014016	sequestosome 1	0.58766	0.0717339
ENSSSCG00000004945	ribosomal protein L4	0.58624	0.0319851
ENSSSCG00000012842	ribosomal protein lateral stalk subunit P2	0.585341	0.0408664
ENSSSCG00000014264	histidine triad nucleotide binding protein 1	0.583995	0.0829135
ENSSSCG00000017591	NME/NM23 nucleoside diphosphate kinase 2	0.580099	0.0427592
ENSSSCG00000003165	ribosomal protein S11	0.574209	0.0465843
ENSSSCG00000000119	eukaryotic translation initiation factor 3 subunit L	0.57326	0.0479745
ENSSSCG00000046892	ATP synthase membrane subunit g	0.572687	0.0645781
ENSSSCG00000028865	Sin3A associated protein 18	0.571559	0.0740903
ENSSSCG00000040929	tumor protein, translationally-controlled 1	0.571038	0.0527341
ENSSSCG00000008377	chaperonin containing TCP1 subunit 4	0.56778	0.0840182
ENSSSCG00000002873	glucose-6-phosphate isomerase	0.567588	0.0807989
ENSSSCG00000003369	isoprenylcysteine carboxyl methyltransferase	0.563527	0.0829436
ENSSSCG00000029724	receptor for activated C kinase 1	0.562337	0.0750851
ENSSSCG00000037143	ubiquitin conjugating enzyme E2 L3	0.555245	0.0993718
ENSSSCG00000035904	ribosomal protein L7a	0.551766	0.0491171
ENSSSCG00000008170	ribosomal protein L31	0.55091	0.0551545
ENSSSCG00000022107	chromatin target of PRMT1	0.54022	0.0993718
ENSSSCG00000035090	Rac family small GTPase 1	0.537903	0.0896333
ENSSSCG00000003042	ribosomal protein S19	0.533317	0.0895881
ENSSSCG00000040494	ribosomal protein L3	0.52835	0.0574133
ENSSSCG00000000361	CD63 molecule	0.506392	0.0813419
ENSSSCG00000032111	ribosomal protein L7	0.491262	0.0993718
ENSSSCG00000031088	ribosomal protein S7	0.477727	0.0952214
ENSSSCG00000004635	signal peptide peptidase like 2A	-0.606041	0.0996304
ENSSSCG00000010058	small nuclear ribonucleoprotein D3 polypeptide	-0.615773	0.0910344
ENSSSCG00000015494	zinc finger and BTB domain containing 37	-0.630841	0.0875186
ENSSSCG00000029849	sphingosine-1-phosphate receptor 1	-0.637093	0.0935107
ENSSSCG00000010872	AKT serine/threonine kinase 3	-0.645886	0.0972123
ENSSSCG00000024201	transcription activation suppressor	-0.647592	0.0717988
ENSSSCG00000004425	laminin subunit alpha 4	-0.64831	0.0567117
ENSSSCG00000020931	mutS homolog 6	-0.648535	0.0761779
ENSSSCG00000025406	phosphatidylinositol-4-phosphate 3-kinase catalytic subunit type 2 alpha	-0.648824	0.0887606
ENSSSCG00000007056	phospholipase C beta 1	-0.653442	0.0829135
ENSSSCG00000000926	centrosomal protein 290	-0.658599	0.0906301
ENSSSCG00000022168	amyloid beta precursor protein binding family B member 2	-0.658738	0.0992945
ENSSSCG00000006063	poly(A) binding protein cytoplasmic 1	-0.660732	0.0789666
ENSSSCG00000003586	erythrocyte membrane protein band 4.1	-0.66632	0.0691334
ENSSSCG00000005997	collagen type XIV alpha 1 chain	-0.694686	0.0650813
ENSSSCG00000033937	dynein cytoplasmic 2 heavy chain 1	-0.698535	0.0813419
ENSSSCG00000030502	centrosomal protein 170	-0.702614	0.0682236
ENSSSCG00000013399	TEA domain transcription factor 1	-0.703248	0.0299318
ENSSSCG00000005022	ninein	-0.710162	0.0284562
ENSSSCG00000011101	integrin subunit beta 1	-0.714412	0.0424695
ENSSSCG00000040786	spectrin beta, non-erythrocytic 1	-0.719014	0.015074
ENSSSCG00000009047	SWI/SNF related, matrix associated, actin dependent regulator of chromatin, subfamily a, member 5	-0.720229	0.0643339
ENSSSCG00000014195	mannosidase alpha class 2A member 1	-0.721102	0.0829135
ENSSSCG00000009545	collagen type IV alpha 2 chain	-0.722767	0.0985947
ENSSSCG00000015444	laminin subunit beta 1	-0.723532	0.0457811
ENSSSCG00000037958	transducer of ERBB2, 2	-0.723957	0.0319851
ENSSSCG00000009106	phosphodiesterase 5A	-0.724536	0.0829135
ENSSSCG00000005078	dishevelled associated activator of morphogenesis 1	-0.727011	0.0319851
ENSSSCG00000005651	outer dense fiber of sperm tails 2	-0.731214	0.0646784
ENSSSCG00000026224	Rho GTPase activating protein 31	-0.736842	0.0750851
ENSSSCG00000003455	forkhead associated phosphopeptide binding domain 1	-0.739671	0.0906301
ENSSSCG00000023784	semaphorin 3C	-0.748927	0.0863552
ENSSSCG00000016885	integrin subunit alpha 1	-0.751946	0.0854582
ENSSSCG00000006911	transforming growth factor beta receptor 3	-0.75278	0.0567656
ENSSSCG00000008986	septin 11	-0.756336	0.0155523
ENSSSCG00000023479	NCK associated protein 5	-0.759977	0.0598728
ENSSSCG00000027675	forkhead box P1	-0.764604	0.00639126
ENSSSCG00000011752	fibronectin type III domain containing 3B	-0.765654	0.0313578
ENSSSCG00000038383	dynein cytoplasmic 2 light intermediate chain 1	-0.767487	0.0976483
ENSSSCG00000008852	microtubule associated protein 9	-0.769371	0.0995004
ENSSSCG00000004997	pre-mRNA processing factor 39	-0.769695	0.0891912
ENSSSCG00000003760	tubulin tyrosine ligase like 7	-0.779623	0.0533548
ENSSSCG00000002829	matrix metallopeptidase 2	-0.780196	0.0364069
ENSSSCG00000008504	cysteine rich transmembrane BMP regulator 1	-0.789304	0.0319851
ENSSSCG00000015045	neural cell adhesion molecule 1	-0.790426	0.0416316
ENSSSCG00000004600	transcription factor 12	-0.801246	0.0314767
ENSSSCG00000025531	sarcospan	-0.80398	0.0329544
ENSSSCG00000010360	bone morphogenetic protein receptor type 1A	-0.804341	0.0658439
ENSSSCG00000015326	collagen type I alpha 2 chain	-0.805968	0.0113232
ENSSSCG00000006035	angiopoietin 1	-0.806196	0.035173
ENSSSCG00000003654	microtubule actin crosslinking factor 1	-0.806872	0.0188011
ENSSSCG00000037706	protein kinase cAMP-dependent type II regulatory subunit beta	-0.807073	0.0427592
ENSSSCG00000014319	SMAD family member 5	-0.807747	0.0247305
ENSSSCG00000012572	collagen type IV alpha 5 chain	-0.812017	0.0614486
ENSSSCG00000008842	KIT proto-oncogene, receptor tyrosine kinase	-0.812316	0.0399908
ENSSSCG00000016974	microtubule associated protein 1B	-0.817438	0.00847682
ENSSSCG00000031741	ribonucleotide reductase regulatory subunit M2	-0.818473	0.093644
ENSSSCG00000025984	tubulin tyrosine ligase like 5	-0.818654	0.0921275
ENSSSCG00000016831	sperm flagellar 2	-0.825346	0.0445993
ENSSSCG00000000934	leucine rich repeats and IQ motif containing 1	-0.826123	0.0229377
ENSSSCG00000012680	glypican 3	-0.828993	0.0326515
ENSSSCG00000015379	dynein axonemal heavy chain 11	-0.829546	0.030983
ENSSSCG00000010181	chromosome 1 open reading frame 198	-0.834023	0.0600363
ENSSSCG00000003253	myeloid associated differentiation marker	-0.834554	0.0691334
ENSSSCG00000031733	A-kinase anchoring protein 12	-0.835966	0.0319851
ENSSSCG00000031498	protein phosphatase 2 regulatory subunit B''gamma	-0.836029	0.0659037
ENSSSCG00000009229	Rho GTPase activating protein 24	-0.836324	0.0802954
ENSSSCG00000034811	quinoid dihydropteridine reductase	-0.837956	0.0554239
ENSSSCG00000010638	transcription factor 7 like 2	-0.83944	0.035173
ENSSSCG00000011704	WW domain containing transcription regulator 1	-0.848593	0.035173
ENSSSCG00000004138	human immunodeficiency virus type I enhancer binding protein 2	-0.848934	0.0777343
ENSSSCG00000016005	SEC14 and spectrin domain containing 1	-0.850511	0.0355881
ENSSSCG00000022112	dedicator of cytokinesis 9	-0.851705	0.0992138
ENSSSCG00000051549	None	-0.85304	0.0564884
ENSSSCG00000000531	BICD cargo adaptor 1	-0.853219	0.0423739
ENSSSCG00000009377	thrombospondin type 1 domain containing 1	-0.854498	0.100398
ENSSSCG00000013174	catenin delta 1	-0.855584	0.00718671
ENSSSCG00000035736	C-C motif chemokine ligand 24	-0.862671	0.0188696
ENSSSCG00000035495	KIT ligand	-0.863217	0.0598728
ENSSSCG00000004209	protein tyrosine phosphatase receptor type K	-0.864889	0.0646784
ENSSSCG00000025243	SH3 domain GRB2 like endophilin interacting protein 1	-0.871497	0.0906316
ENSSSCG00000009765	dynein axonemal heavy chain 10	-0.873653	0.0679217
ENSSSCG00000021571	kinesin family member 27	-0.876298	0.0798409
ENSSSCG00000010745	fibronectin type III and ankyrin repeat domains 1	-0.877717	0.0891912
ENSSSCG00000025821	C2 calcium dependent domain containing 2	-0.879202	0.0423739
ENSSSCG00000029125	family with sequence similarity 13 member B	-0.88011	0.0375817
ENSSSCG00000008870	guanylate cyclase 1 soluble subunit beta 1	-0.88108	0.0542443
ENSSSCG00000046599	None	-0.887778	0.0647966
ENSSSCG00000035293	insulin like growth factor 2	-0.889631	0.0361401
ENSSSCG00000001959	cofilin 2	-0.892777	0.0863552
ENSSSCG00000008568	dynein regulatory complex subunit 1	-0.893864	0.0992945
ENSSSCG00000007336	neuronatin	-0.896295	0.0810049
ENSSSCG00000039548	prostaglandin F receptor	-0.896981	0.0971265
ENSSSCG00000004973	uveal autoantigen with coiled-coil domains and ankyrin repeats	-0.900374	0.0456053
ENSSSCG00000006146	leucine rich repeat and coiled-coil centrosomal protein 1	-0.902891	0.0143445
ENSSSCG00000004484	collagen type XII alpha 1 chain	-0.906186	0.0183739
ENSSSCG00000011046	integrin subunit alpha 8	-0.908774	0.0361401
ENSSSCG00000009111	synaptopodin 2	-0.913804	0.0551739
ENSSSCG00000024132	transmembrane protein 47	-0.915473	0.022229
ENSSSCG00000045273	None	-0.917535	0.0906301
ENSSSCG00000016104	trafficking kinesin protein 2	-0.919781	0.0829135
ENSSSCG00000031356	hes family bHLH transcription factor 1	-0.919834	0.0156407
ENSSSCG00000021873	cellular retinoic acid binding protein 1	-0.919895	0.0314767
ENSSSCG00000022661	FCH domain only 2	-0.923927	0.0320928
ENSSSCG00000016809	drosha ribonuclease III	-0.925838	0.0330406
ENSSSCG00000005190	nuclear factor I B	-0.928579	0.0221656
ENSSSCG00000025912	URI1 prefoldin like chaperone	-0.930837	0.0135668
ENSSSCG00000032377	Ral GTPase activating protein catalytic alpha subunit 1	-0.933702	0.0301256
ENSSSCG00000011972	filamin A interacting protein 1 like	-0.93658	0.0313255
ENSSSCG00000017254	mitogen-activated protein kinase kinase 6	-0.938182	0.070092
ENSSSCG00000005952	leucine rich repeat containing 6	-0.939287	0.0922367
ENSSSCG00000015555	laminin subunit gamma 1	-0.940262	0.00816554
ENSSSCG00000011859	None	-0.954581	0.0263022
ENSSSCG00000008340	ANTXR cell adhesion molecule 1	-0.956468	0.0653497
ENSSSCG00000044700	None	-0.959065	0.0284562
ENSSSCG00000010142	ryanodine receptor 2	-0.961941	0.0317093
ENSSSCG00000033885	phosducin like 3	-0.970885	0.0672987
ENSSSCG00000025349	coiled-coil domain containing 14	-0.9735	0.0716561
ENSSSCG00000015129	Rho guanine nucleotide exchange factor 12	-0.974981	0.0533548
ENSSSCG00000007456	sulfatase 2	-0.976723	0.098096
ENSSSCG00000009031	endothelin receptor type A	-0.978435	0.0739678
ENSSSCG00000049076	None	-0.982227	0.0807989
ENSSSCG00000011641	solute carrier organic anion transporter family member 2A1	-0.984133	0.0520337
ENSSSCG00000011313	LIM domains containing 1	-0.988993	0.0305925
ENSSSCG00000044051	None	-0.99229	0.0508694
ENSSSCG00000033120	PALM2-AKAP2 fusion	-0.99312	0.00668241
ENSSSCG00000009532	protein O-glucosyltransferase 2	-0.993807	0.0883177
ENSSSCG00000026392	BSD domain containing 1	-1.00004	0.0654229
ENSSSCG00000015871	nuclear receptor subfamily 4 group A member 2	-1.00118	0.075087
ENSSSCG00000001499	dystonin	-1.00124	0.0113504
ENSSSCG00000024312	inhibitor of DNA binding 4, HLH protein	-1.00365	0.092987
ENSSSCG00000040904	claudin 1	-1.00674	0.0750851
ENSSSCG00000009501	None	-1.00853	0.0479745
ENSSSCG00000036049	Sus scrofa paternally expressed 10 (PEG10), transcript variant 1, mRNA.	-1.01438	0.0184957
ENSSSCG00000029606	aldehyde oxidase 1	-1.0154	0.0536453
ENSSSCG00000014960	angiomotin like 1	-1.01724	0.0396164
ENSSSCG00000006394	cilia and flagella associated protein 45	-1.0189	0.0330628
ENSSSCG00000009053	ring finger protein 150	-1.01904	0.0427592
ENSSSCG00000036229	insulin induced gene 2	-1.01919	0.0619461
ENSSSCG00000036033	thyroid hormone receptor beta	-1.02087	0.0108266
ENSSSCG00000024048	multimerin 2	-1.02212	0.0149498
ENSSSCG00000016110	KIAA2012	-1.02394	0.0658509
ENSSSCG00000050815	None	-1.02846	0.0989838
ENSSSCG00000041612	None	-1.03277	0.0143464
ENSSSCG00000046737	None	-1.03916	0.0906301
ENSSSCG00000022305	WD repeat domain 78	-1.03965	0.0921275
ENSSSCG00000015267	flavin containing dimethylaniline monoxygenase 2	-1.04201	0.0139912
ENSSSCG00000010209	family with sequence similarity 13 member C	-1.04234	0.0993718
ENSSSCG00000038929	cell migration inducing hyaluronidase 1	-1.04852	0.0813419
ENSSSCG00000008386	KIAA1841	-1.0516	0.0553344
ENSSSCG00000000659	ovostatin homolog 2	-1.05413	0.0422571
ENSSSCG00000034765	piezo type mechanosensitive ion channel component 2	-1.05503	0.0204489
ENSSSCG00000011609	fibulin 2	-1.05644	0.0924881
ENSSSCG00000005325	transmembrane protein 8B	-1.05911	0.0564794
ENSSSCG00000016850	LIF receptor subunit alpha	-1.05923	0.0891912
ENSSSCG00000005090	MNAT1 component of CDK activating kinase	-1.06483	0.0523787
ENSSSCG00000032531	SMG1 nonsense mediated mRNA decay associated PI3K related kinase	-1.06795	0.0372527
ENSSSCG00000007637	tripartite motif containing 4	-1.07073	0.0376764
ENSSSCG00000040288	aryl hydrocarbon receptor nuclear translocator 2	-1.07323	0.0985947
ENSSSCG00000032827	dynein axonemal heavy chain 5	-1.0831	0.054299
ENSSSCG00000015214	STT3 oligosaccharyltransferase complex catalytic subunit A	-1.08789	0.0330406
ENSSSCG00000028695	thymosin beta 15a	-1.09115	0.0183739
ENSSSCG00000016338	period circadian regulator 2	-1.09133	0.0641186
ENSSSCG00000007001	None	-1.09396	0.0810049
ENSSSCG00000042119	None	-1.09594	0.0813419
ENSSSCG00000006474	nestin	-1.10797	0.0140447
ENSSSCG00000022895	crystallin beta-gamma domain containing 3	-1.10836	0.0268439
ENSSSCG00000026004	methionine sulfoxide reductase B3	-1.10858	0.00597956
ENSSSCG00000016113	bone morphogenetic protein receptor type 2	-1.11136	0.00888808
ENSSSCG00000032532	cholinergic receptor muscarinic 2	-1.11152	0.0894871
ENSSSCG00000016130	zinc finger DBF-type containing 2	-1.11225	0.0906301
ENSSSCG00000022099	tumor protein p53 inducible nuclear protein 2	-1.11457	0.0993718
ENSSSCG00000004452	serine protease 35	-1.12185	0.0553344
ENSSSCG00000010210	solute carrier family 16 member 9	-1.12604	0.00201471
ENSSSCG00000041999	None	-1.12745	0.0638475
ENSSSCG00000017063	sarcoglycan delta	-1.13802	0.0553344
ENSSSCG00000037478	proline rich 29	-1.13819	0.0320928
ENSSSCG00000017605	monocyte to macrophage differentiation associated	-1.13869	0.0314767
ENSSSCG00000001947	BRMS1 like transcriptional repressor	-1.13923	0.0951248
ENSSSCG00000035527	None	-1.14241	0.0761779
ENSSSCG00000034995	Metazoan signal recognition particle RNA	-1.14388	0.047244
ENSSSCG00000015328	sarcoglycan epsilon	-1.14586	0.0993718
ENSSSCG00000026689	coiled-coil domain containing 114	-1.14731	0.0508694
ENSSSCG00000035525	multiple epidermal growth factor-like domains protein 6	-1.14919	0.0976483
ENSSSCG00000029866	coiled-coil domain containing 112	-1.14943	0.014031
ENSSSCG00000031321	nuclear receptor subfamily 4 group A member 1	-1.15145	0.0898861
ENSSSCG00000003781	None	-1.15176	0.0653497
ENSSSCG00000015273	ATPase plasma membrane Ca2+ transporting 4	-1.15232	0.000104856
ENSSSCG00000007000	FAT atypical cadherin 1	-1.15423	0.00352383
ENSSSCG00000009245	stearoyl-CoA desaturase 5	-1.15748	0.0336863
ENSSSCG00000032931	cadherin 6	-1.16205	0.00471024
ENSSSCG00000002849	SHC binding and spindle associated 1	-1.16984	0.0863552
ENSSSCG00000038144	myosin heavy chain 10	-1.17161	0.000689017
ENSSSCG00000015203	roundabout guidance receptor 4	-1.1718	0.00713963
ENSSSCG00000009436	mitochondrial translation release factor 1	-1.17211	0.0798409
ENSSSCG00000006199	phosphatidylinositol-3,4,5-trisphosphate dependent Rac exchange factor 2	-1.17359	0.00886487
ENSSSCG00000030477	small nucleolar RNA, H/ACA box 61	-1.17741	0.0906301
ENSSSCG00000024257	cell migration inducing hyaluronidase 2	-1.17742	0.00990391
ENSSSCG00000039426	follistatin like 1	-1.1775	0.00368755
ENSSSCG00000036155	FAT atypical cadherin 4	-1.17763	0.0221656
ENSSSCG00000016925	polo like kinase 2	-1.1784	0.00888808
ENSSSCG00000013248	LDL receptor related protein 4	-1.17957	0.0479745
ENSSSCG00000000896	netrin 4	-1.17967	0.00585034
ENSSSCG00000029260	neuron derived neurotrophic factor	-1.18218	0.000792054
ENSSSCG00000043137	None	-1.18242	0.0829135
ENSSSCG00000050566	None	-1.18425	0.035173
ENSSSCG00000017265	axin 2	-1.20222	0.0564794
ENSSSCG00000050878	None	-1.2068	0.0512638
ENSSSCG00000040513	aquaporin 3 (Gill blood group)	-1.21022	0.0143445
ENSSSCG00000014259	ADAM metallopeptidase with thrombospondin type 1 motif 19	-1.21089	0.0419674
ENSSSCG00000024205	Rho guanine nucleotide exchange factor 26	-1.21368	0.013742
ENSSSCG00000015010	exophilin 5	-1.22638	0.0598735
ENSSSCG00000050540	None	-1.22903	0.0695561
ENSSSCG00000006940	cellular communication network factor 1	-1.23154	0.0143445
ENSSSCG00000016887	integrin subunit alpha 2	-1.23845	0.0298955
ENSSSCG00000025588	four-jointed box kinase 1	-1.2415	0.022292
ENSSSCG00000001233	tripartite motif containing 26	-1.24269	0.0564401
ENSSSCG00000005000	FA complementation group M	-1.25046	0.035327
ENSSSCG00000015302	cilia and flagella associated protein 69	-1.2505	0.0414598
ENSSSCG00000006002	cellular communication network factor 3	-1.25612	0.00639126
ENSSSCG00000012002	roundabout guidance receptor 2	-1.25802	0.0115603
ENSSSCG00000033327	platelet derived growth factor subunit B	-1.26064	0.0323758
ENSSSCG00000010319	sterile alpha motif domain containing 8	-1.27439	0.022292
ENSSSCG00000031259	None	-1.27691	0.000144067
ENSSSCG00000009361	periostin	-1.2851	0.000278011
ENSSSCG00000046234	None	-1.28995	0.0263667
ENSSSCG00000051554	None	-1.29295	0.0375817
ENSSSCG00000009357	SMAD family member 9	-1.29836	0.00675677
ENSSSCG00000006105	GTP binding protein overexpressed in skeletal muscle	-1.32932	0.0376764
ENSSSCG00000039060	Ras association domain family member 3	-1.33114	0.000267853
ENSSSCG00000000927	transmembrane O-mannosyltransferase targeting cadherins 3	-1.3316	0.000417337
ENSSSCG00000004658	fibrillin 1	-1.33343	0.00324206
ENSSSCG00000010609	cilia and flagella associated protein 43	-1.33481	0.0122757
ENSSSCG00000004280	regulating synaptic membrane exocytosis 1	-1.34378	0.0292599
ENSSSCG00000025652	cadherin 1	-1.34847	0.00133319
ENSSSCG00000051088	None	-1.36407	0.0319851
ENSSSCG00000025085	neuronal growth regulator 1	-1.36864	0.0328811
ENSSSCG00000022230	CD9 molecule	-1.38136	1.3444e-05
ENSSSCG00000027997	NME/NM23 family member 5	-1.38235	0.0302076
ENSSSCG00000004205	Rho GTPase activating protein 18	-1.39388	0.000346054
ENSSSCG00000001695	vascular endothelial growth factor A	-1.40884	0.00888808
ENSSSCG00000038180	ADAM metallopeptidase with thrombospondin type 1 motif 3	-1.41307	0.0176038
ENSSSCG00000011738	WD repeat domain 49	-1.42575	0.0263022
ENSSSCG00000002988	zinc finger protein 546	-1.43456	0.0105556
ENSSSCG00000005194	protein tyrosine phosphatase receptor type D	-1.45876	0.00191521
ENSSSCG00000003814	EF-hand calcium binding domain 7	-1.46001	0.0201344
ENSSSCG00000035595	hemicentin 1	-1.48319	6.70515e-05
ENSSSCG00000004192	cellular communication network factor 2	-1.50827	0.000461314
ENSSSCG00000015402	calcium voltage-gated channel auxiliary subunit alpha2delta 1	-1.60294	0.000243056
ENSSSCG00000027467	DAZ interacting zinc finger protein 1 like	-1.62134	0.000887218
ENSSSCG00000017068	fatty acid hydroxylase domain containing 2	-1.64283	0.00133319
ENSSSCG00000005437	Kruppel like factor 4	-1.67034	0.003354
ENSSSCG00000006069	regulator of G protein signaling 22	-1.69208	0.00093653
ENSSSCG00000005494	tenascin C	-1.76325	0.000181805
ENSSSCG00000012029	BTB domain and CNC homolog 1	-2.03701	4.01346e-10

## Sheet: S6 FluB PRRSV 7 dpi
GeneID	Description	log2(FC)	P-adj
ENSSSCG00000036224	None	2.22781	1.81647e-10
ENSSSCG00000004195	arginase 1	1.63919	0.000117278
ENSSSCG00000029414	ficolin (collagen/fibrinogen domain containing) 1	1.49029	1.23638e-06
ENSSSCG00000034570	interferon alpha inducible protein 6	1.4368	1.73883e-06
ENSSSCG00000024344	C-C motif chemokine receptor 5 (gene/pseudogene)	1.31206	0.00944065
ENSSSCG00000001456	MHC class II histocompatibility antigen SLA-DQA	1.29295	0.000424847
ENSSSCG00000007435	phospholipid transfer protein	1.22748	0.0083956
ENSSSCG00000040317	superoxide dismutase 2	1.22659	0.002422
ENSSSCG00000036096	None	1.22193	0.00366842
ENSSSCG00000013901	IFI30 lysosomal thiol reductase	1.21267	0.000117278
ENSSSCG00000035297	putative ISG12(a) protein	1.18523	1.66269e-05
ENSSSCG00000029501	phospholipase A2 group IB	1.18154	0.00792121
ENSSSCG00000004670	chromosome 15 open reading frame 48	1.17903	0.0261866
ENSSSCG00000016903	granzyme A (granzyme 1, cytotoxic T-lymphocyte-associated serine esterase 3)	1.15204	0.0365405
ENSSSCG00000008973	N-acylethanolamine acid amidase	1.14303	0.00586432
ENSSSCG00000039731	glutaredoxin	1.1339	0.00026604
ENSSSCG00000000253	keratin 18	1.12014	0.00103532
ENSSSCG00000009240	placenta associated 8	1.08442	0.0239052
ENSSSCG00000009216	secreted phosphoprotein 1	1.0825	0.0645702
ENSSSCG00000037358	HPS5 biogenesis of lysosomal organelles complex 2 subunit 2	1.07919	0.0488975
ENSSSCG00000035379	joining chain of multimeric IgA and IgM	1.0785	0.0599185
ENSSSCG00000015089	junction adhesion molecule like	1.0739	0.0128193
ENSSSCG00000027659	alpha-L-fucosidase 1	1.05297	0.00813878
ENSSSCG00000035195	histamine N-methyltransferase	1.03332	0.0104765
ENSSSCG00000031053	S100 calcium binding protein A1	1.0217	0.0316532
ENSSSCG00000021084	S100 calcium binding protein A6	1.0184	0.000181479
ENSSSCG00000001453	major histocompatibility complex, class II, DR alpha	1.01623	0.00139044
ENSSSCG00000035820	thioredoxin domain containing 17	1.00993	0.00660018
ENSSSCG00000000252	keratin 8	0.996676	0.00660018
ENSSSCG00000014924	cathepsin C	0.996148	0.00586432
ENSSSCG00000032047	None	0.994387	0.0711312
ENSSSCG00000002452	legumain	0.972361	0.036318
ENSSSCG00000001770	cathepsin H	0.95645	0.00479053
ENSSSCG00000022351	glutathione S-transferase omega 1	0.953299	0.0077222
ENSSSCG00000012494	translocase of inner mitochondrial membrane 8A	0.952385	0.0891922
ENSSSCG00000002004	proteasome activator subunit 2	0.935576	0.00366842
ENSSSCG00000006830	proteasome subunit alpha 5	0.929711	0.0469698
ENSSSCG00000017705	C-C motif chemokine ligand 5	0.927407	0.0520968
ENSSSCG00000011447	signal peptidase complex subunit 1	0.927004	0.0239052
ENSSSCG00000012077	MX dynamin like GTPase 1	0.925886	0.031252
ENSSSCG00000006862	vascular cell adhesion molecule 1	0.922551	0.0610706
ENSSSCG00000012623	solute carrier family 25 member 5	0.917902	0.0268003
ENSSSCG00000006153	fatty acid binding protein 5	0.915376	0.00219069
ENSSSCG00000002366	NPC intracellular cholesterol transporter 2	0.914411	0.0125047
ENSSSCG00000014361	cysteine rich transmembrane module containing 1	0.912023	0.0271573
ENSSSCG00000006175	lymphocyte antigen 96	0.910534	0.0520968
ENSSSCG00000016990	ATPase H+ transporting V0 subunit e1	0.909777	0.0188033
ENSSSCG00000014051	tetraspanin 17	0.903105	0.0316532
ENSSSCG00000032655	Aly/REF export factor	0.901463	0.0442965
ENSSSCG00000005055	galectin 3	0.897143	0.0545483
ENSSSCG00000027660	interferon induced protein 44 like	0.891334	0.0442965
ENSSSCG00000023374	serglycin	0.888522	0.00296427
ENSSSCG00000004870	carnosine dipeptidase 2	0.881824	0.0277635
ENSSSCG00000015616	hydroxysteroid 11-beta dehydrogenase 1	0.874745	0.0304807
ENSSSCG00000036114	ribosomal protein L22 like 1	0.873331	0.0318608
ENSSSCG00000008316	N-acetylglucosamine kinase	0.866749	0.0687785
ENSSSCG00000050320	translocase of outer mitochondrial membrane 5	0.863027	0.0927678
ENSSSCG00000037772	ATP synthase peripheral stalk-membrane subunit b	0.861198	0.0101455
ENSSSCG00000001396	MHC class I antigen 8	0.860867	0.0520968
ENSSSCG00000005029	RNA transcription, translation and transport factor	0.855187	0.0125047
ENSSSCG00000034811	quinoid dihydropteridine reductase	0.846107	0.0545483
ENSSSCG00000038912	interferon induced transmembrane protein 3	0.841373	0.00792121
ENSSSCG00000001463	proteasome subunit beta 9	0.83942	0.0362762
ENSSSCG00000032282	acid phosphatase 5, tartrate resistant	0.839225	0.0699401
ENSSSCG00000011764	NADH:ubiquinone oxidoreductase subunit B5	0.831102	0.0780739
ENSSSCG00000001418	neuraminidase 1	0.8283	0.0261866
ENSSSCG00000022147	churchill domain containing 1	0.828084	0.0648029
ENSSSCG00000003088	apolipoprotein E	0.827508	0.0122009
ENSSSCG00000027491	cytochrome c oxidase assembly factor 1 homolog	0.811431	0.0982463
ENSSSCG00000040981	glia maturation factor gamma	0.808212	0.0177753
ENSSSCG00000006800	CD53 molecule	0.804174	0.0304807
ENSSSCG00000025107	coiled-coil domain containing 58	0.802359	0.0885594
ENSSSCG00000027573	ribosomal protein L29	0.800919	0.0237738
ENSSSCG00000032580	microsomal glutathione S-transferase 1	0.795947	0.0404099
ENSSSCG00000027357	cystatin B	0.786099	0.0206259
ENSSSCG00000033700	mitochondrial import inner membrane translocase subunit Tim23	0.785529	0.0967098
ENSSSCG00000040929	tumor protein, translationally-controlled 1	0.783045	0.00907453
ENSSSCG00000005688	prostaglandin E synthase	0.782408	0.0247693
ENSSSCG00000031857	small integral membrane protein 19	0.781939	0.0316532
ENSSSCG00000030053	archain 1	0.781001	0.0962587
ENSSSCG00000026414	None	0.765909	0.0709582
ENSSSCG00000038914	SEC61 translocon beta subunit	0.761393	0.079395
ENSSSCG00000025618	transporter 1, ATP binding cassette subfamily B member	0.757726	0.0891922
ENSSSCG00000033457	C-C motif chemokine 23	0.757276	0.0404099
ENSSSCG00000014540	ferritin heavy chain 1	0.755177	0.0316532
ENSSSCG00000005006	ribosomal protein L36a like	0.754936	0.0510972
ENSSSCG00000029724	receptor for activated C kinase 1	0.747814	0.031252
ENSSSCG00000037645	coactosin like F-actin binding protein 1	0.746716	0.0520968
ENSSSCG00000008516	dpy-30 histone methyltransferase complex regulatory subunit	0.745898	0.064848
ENSSSCG00000000033	translocator protein	0.745322	0.0605934
ENSSSCG00000020830	nascent polypeptide associated complex subunit alpha	0.740293	0.0358297
ENSSSCG00000032367	CCAAT enhancer binding protein delta	0.734562	0.0304807
ENSSSCG00000013366	lactate dehydrogenase A	0.731859	0.0962587
ENSSSCG00000025593	transporter 2, ATP binding cassette subfamily B member	0.731134	0.0987219
ENSSSCG00000011952	ribosomal protein L24	0.73045	0.0239052
ENSSSCG00000015085	interleukin 10 receptor subunit alpha	0.723411	0.0995503
ENSSSCG00000009407	esterase D	0.714194	0.0719434
ENSSSCG00000032857	S100 calcium binding protein A12	0.712177	0.0469698
ENSSSCG00000036618	Fc fragment of IgG receptor IIIa	0.708035	0.0469698
ENSSSCG00000034137	peptidylprolyl isomerase B	0.705563	0.0567146
ENSSSCG00000014910	60S ribosomal protein L35a	0.699668	0.0899328
ENSSSCG00000022343	enolase 1	0.699484	0.0545483
ENSSSCG00000003332	stromal cell derived factor 4	0.690824	0.0899328
ENSSSCG00000006081	ribosomal protein L30	0.689953	0.0128193
ENSSSCG00000031236	GLI pathogenesis related 2	0.685192	0.0711215
ENSSSCG00000033697	ribosomal protein S2	0.684729	0.0125047
ENSSSCG00000013181	serpin family G member 1	0.684539	0.0595972
ENSSSCG00000014080	3-hydroxy-3-methylglutaryl-CoA reductase	0.68045	0.0885594
ENSSSCG00000016577	ATPase H+ transporting V1 subunit F	0.671969	0.0338692
ENSSSCG00000014804	late endosomal/lysosomal adaptor, MAPK and MTOR activator 1	0.669294	0.0781965
ENSSSCG00000012784	signal sequence receptor subunit 4	0.669291	0.0692487
ENSSSCG00000015560	actin related protein 2/3 complex subunit 5	0.66907	0.0962587
ENSSSCG00000040325	cytochrome c oxidase subunit 7C	0.668969	0.0375381
ENSSSCG00000039201	TGIF2-RAB5IF readthrough	0.66822	0.0971716
ENSSSCG00000001502	ribosomal protein S18	0.660852	0.0151605
ENSSSCG00000035768	ribosomal protein S15a	0.657765	0.0432264
ENSSSCG00000022206	urate oxidase	0.65441	0.0645702
ENSSSCG00000014371	NADH:ubiquinone oxidoreductase subunit A2	0.654293	0.0971716
ENSSSCG00000030996	X-box binding protein 1	0.647468	0.0819285
ENSSSCG00000040273	ribosomal protein L35a	0.646353	0.0432264
ENSSSCG00000040470	ribosomal protein S20	0.646201	0.031252
ENSSSCG00000004687	beta-2-microglobulin	0.645734	0.0469698
ENSSSCG00000039046	RPL36A-HNRNPH2 readthrough	0.644984	0.079395
ENSSSCG00000037236	ribosomal protein SA	0.64401	0.0365405
ENSSSCG00000003369	isoprenylcysteine carboxyl methyltransferase	0.637654	0.0366514
ENSSSCG00000031838	ribosomal protein S27	0.637492	0.031252
ENSSSCG00000030849	ribosomal protein L39	0.634409	0.0416085
ENSSSCG00000008377	chaperonin containing TCP1 subunit 4	0.630809	0.0764813
ENSSSCG00000032129	cytochrome c oxidase subunit 7B	0.630245	0.0692487
ENSSSCG00000016998	nucleophosmin 1	0.628613	0.0930627
ENSSSCG00000011033	vimentin	0.628272	0.0424035
ENSSSCG00000010554	stearoyl-CoA desaturase	0.628001	0.0899328
ENSSSCG00000020725	erb-b2 receptor tyrosine kinase 3	0.624431	0.0879345
ENSSSCG00000006016	eukaryotic translation initiation factor 3 subunit H	0.621367	0.0648029
ENSSSCG00000004480	COX7A2 protein	0.607714	0.0798495
ENSSSCG00000003153	ferritin light chain	0.605934	0.0442965
ENSSSCG00000006033	eukaryotic translation initiation factor 3 subunit E	0.60353	0.079395
ENSSSCG00000012974	cofilin 1	0.603438	0.031252
ENSSSCG00000005267	annexin A1	0.603045	0.0995503
ENSSSCG00000014071	basic transcription factor 3	0.589428	0.0899328
ENSSSCG00000046439	G protein subunit gamma 10	0.579202	0.0967098
ENSSSCG00000013597	ribosomal protein S28	0.571757	0.075798
ENSSSCG00000038880	ribosomal protein L23	0.567101	0.0584407
ENSSSCG00000011272	ribosomal protein L14	0.560999	0.0780739
ENSSSCG00000033310	None	0.558896	0.0780739
ENSSSCG00000012119	thymosin beta 4 X-linked	0.554914	0.0558838
ENSSSCG00000033326	ribosomal protein L37	0.549809	0.0605934
ENSSSCG00000040494	ribosomal protein L3	0.546422	0.0914814
ENSSSCG00000025507	ribosomal protein L27	0.545579	0.0819285
ENSSSCG00000009146	ribosomal protein L34	0.542102	0.100271
ENSSSCG00000038507	ribosomal protein S29	0.533389	0.0711215
ENSSSCG00000014855	ribosomal protein S3	0.507682	0.0816748
ENSSSCG00000048856	None	-0.50111	0.0959964
ENSSSCG00000015716	macrophage receptor with collagenous structure	-0.570903	0.0967098
ENSSSCG00000029983	polycomb group ring finger 3	-0.671697	0.100896
ENSSSCG00000006115	RUNX1 partner transcriptional co-repressor 1	-0.67451	0.0934499
ENSSSCG00000011741	golgi integral membrane protein 4	-0.68814	0.0930627
ENSSSCG00000005751	collagen type V alpha 1 chain	-0.692015	0.0358297
ENSSSCG00000007052	fermitin family member 1	-0.699355	0.0946767
ENSSSCG00000038500	tribbles pseudokinase 1	-0.70589	0.0453641
ENSSSCG00000023479	NCK associated protein 5	-0.719746	0.0992524
ENSSSCG00000015273	ATPase plasma membrane Ca2+ transporting 4	-0.727554	0.0899328
ENSSSCG00000034484	spen family transcriptional repressor	-0.727947	0.0709582
ENSSSCG00000031912	None	-0.729215	0.0491468
ENSSSCG00000031300	ATP/GTP binding protein like 4	-0.733827	0.0987219
ENSSSCG00000003655	KIAA0754 ortholog	-0.736419	0.0891922
ENSSSCG00000000078	trinucleotide repeat containing adaptor 6B	-0.748844	0.0899328
ENSSSCG00000049283	None	-0.760745	0.0891922
ENSSSCG00000011046	integrin subunit alpha 8	-0.764523	0.0780739
ENSSSCG00000001667	zinc finger protein 318	-0.765825	0.0821077
ENSSSCG00000000896	netrin 4	-0.766799	0.0709582
ENSSSCG00000015267	flavin containing dimethylaniline monoxygenase 2	-0.784783	0.0709582
ENSSSCG00000014422	serine peptidase inhibitor, Kazal type 5	-0.788095	0.0914814
ENSSSCG00000038958	dynamin 3	-0.797555	0.0899328
ENSSSCG00000010143	5-methyltetrahydrofolate-homocysteine methyltransferase	-0.807532	0.0885594
ENSSSCG00000004705	microtubule associated protein 1A	-0.81088	0.0987219
ENSSSCG00000004973	uveal autoantigen with coiled-coil domains and ankyrin repeats	-0.82288	0.0899328
ENSSSCG00000030005	galectin like	-0.82304	0.0591519
ENSSSCG00000005194	protein tyrosine phosphatase receptor type D	-0.835348	0.0987219
ENSSSCG00000011643	angiomotin like 2	-0.848547	0.0349844
ENSSSCG00000035595	hemicentin 1	-0.852508	0.0891922
ENSSSCG00000002332	signal induced proliferation associated 1 like 1	-0.859967	0.0637595
ENSSSCG00000013556	adhesion G protein-coupled receptor E1	-0.866571	0.00792121
ENSSSCG00000051290	None	-0.875821	0.0717136
ENSSSCG00000007585	actin beta	-0.876084	0.0520968
ENSSSCG00000015045	neural cell adhesion molecule 1	-0.876798	0.0366514
ENSSSCG00000016894	ADP ribosylation factor like GTPase 15	-0.887313	0.0392816
ENSSSCG00000045711	None	-0.892696	0.0905938
ENSSSCG00000014224	semaphorin 6A	-0.915783	0.0752195
ENSSSCG00000041612	None	-0.917942	0.0952492
ENSSSCG00000024257	cell migration inducing hyaluronidase 2	-0.92778	0.0610706
ENSSSCG00000032931	cadherin 6	-0.940528	0.0316532
ENSSSCG00000045273	None	-0.967422	0.0905938
ENSSSCG00000009501	None	-0.97627	0.0891922
ENSSSCG00000035296	pancreatic trypsin inhibitor-like	-0.996605	0.0905956
ENSSSCG00000000941	methyltransferase like 25	-0.999335	0.0209754
ENSSSCG00000034995	Metazoan signal recognition particle RNA	-1.01118	0.0828903
ENSSSCG00000010604	SH3 and PX domains 2A	-1.0221	0.0304807
ENSSSCG00000003514	heparan sulfate proteoglycan 2	-1.02342	0.0515176
ENSSSCG00000032383	uncharacterized LOC100514340	-1.04671	0.00296427
ENSSSCG00000037579	pro-platelet basic protein	-1.07723	0.0188119
ENSSSCG00000004336	EPH receptor A7	-1.12706	0.0143735
ENSSSCG00000015871	nuclear receptor subfamily 4 group A member 2	-1.14514	0.0128193
ENSSSCG00000006940	cellular communication network factor 1	-1.23348	0.0104109

## Sheet: S7 FluB 3 dpi
GeneID	Description	log2(FC)	P-adj
ENSSSCG00000050830	None	2.69039	8.27255e-14
ENSSSCG00000034570	interferon alpha inducible protein 6	1.92136	1.56191e-09
ENSSSCG00000041410	None	1.68004	1.50168e-06
ENSSSCG00000037808	None	1.50115	0.00144535
ENSSSCG00000035297	putative ISG12(a) protein	1.45796	2.51504e-06
ENSSSCG00000009133	None	1.31977	0.00173919
ENSSSCG00000014257	solute carrier family 27 member 6	1.31586	0.00987049
ENSSSCG00000036383	galectin 3 binding protein	1.30581	0.000330008
ENSSSCG00000007644	paired immunoglobulin-like type 2 receptor beta	1.29763	0.00705589
ENSSSCG00000035379	joining chain of multimeric IgA and IgM	1.28837	0.00345027
ENSSSCG00000048408	None	1.2611	0.000180957
ENSSSCG00000038077	protein phosphatase 1 regulatory inhibitor subunit 14A	1.21976	0.0126355
ENSSSCG00000023296	centromere protein E	1.1919	0.0040523
ENSSSCG00000005385	nuclear receptor subfamily 4 group A member 3	1.17232	0.0584471
ENSSSCG00000017236	CD300c molecule	1.15391	0.014934
ENSSSCG00000016092	shugoshin 2	1.08148	0.0164158
ENSSSCG00000032474	C-X-C motif chemokine ligand 10	1.07608	0.0584471
ENSSSCG00000013784	DnaJ heat shock protein family (Hsp40) member B1	1.05087	0.0240021
ENSSSCG00000022204	agrin	1.01007	0.0390506
ENSSSCG00000014540	ferritin heavy chain 1	0.952184	0.00345027
ENSSSCG00000041344	None	0.919132	0.0584471
ENSSSCG00000043044	None	0.889401	0.097828
ENSSSCG00000012077	MX dynamin like GTPase 1	0.879364	0.0975617
ENSSSCG00000013639	solute carrier family 44 member 2	0.841595	0.0506037
ENSSSCG00000014910	60S ribosomal protein L35a	0.828438	0.0126355
ENSSSCG00000017355	granulin precursor	0.826733	0.0126355
ENSSSCG00000003682	ankyrin repeat domain 12	0.803861	0.00987049
ENSSSCG00000016263	nuclear body protein SP140-like protein	0.748472	0.097828
ENSSSCG00000004054	40S ribosomal protein S15a pseudogene	0.74167	0.0975617
ENSSSCG00000033909	GTPase, IMAP family member 1	0.716659	0.034778
ENSSSCG00000007188	FKBP prolyl isomerase 1A	0.672464	0.0975617
ENSSSCG00000005060	kinectin 1	0.659031	0.0584471
ENSSSCG00000005425	solute carrier family 44 member 1	-0.709142	0.097828
ENSSSCG00000003709	laminin subunit alpha 3	-0.819226	0.0584471
ENSSSCG00000005055	galectin 3	-0.847321	0.078596
ENSSSCG00000028805	protein tyrosine phosphatase receptor type M	-0.849033	0.0811059
ENSSSCG00000030318	succinate dehydrogenase complex subunit C	-0.86117	0.014934
ENSSSCG00000037508	gelsolin	-0.86507	0.0254002
ENSSSCG00000022230	CD9 molecule	-0.907522	0.097828
ENSSSCG00000004807	secretogranin V	-0.918773	0.0554189
ENSSSCG00000006090	mitochondrial transcription termination factor 3	-0.958501	0.0172725
ENSSSCG00000006153	fatty acid binding protein 5	-1.01123	0.000474687
ENSSSCG00000028691	sulfotransferase 1C1	-1.05294	0.0164158
ENSSSCG00000012029	BTB domain and CNC homolog 1	-1.08252	0.0240021
ENSSSCG00000010341	tetraspanin 14	-1.08391	0.0240021
ENSSSCG00000005933	chromatin accessibility complex subunit 1	-1.0907	0.0664731
ENSSSCG00000009129	TRAF interacting protein with forkhead associated domain	-1.10634	0.0975617
ENSSSCG00000036403	family with sequence similarity 180 member A	-1.24063	0.00303825
ENSSSCG00000035736	C-C motif chemokine ligand 24	-1.26293	0.00330735

## Sheet: S8 FluB 5 dpi
GeneID	Description	log2(FC)	P-adj
ENSSSCG00000050830	Novel LncRNA	2.11898	1.65423e-10
ENSSSCG00000014422	serine peptidase inhibitor, Kazal type 5	1.82917	1.65423e-10
ENSSSCG00000015332	paraoxonase 1	1.27322	0.00935072
ENSSSCG00000012584	calpain 6	1.2639	0.0112282
ENSSSCG00000036198	Psuedogene	1.12318	0.0510395
ENSSSCG00000007681	cut like homeobox 1	0.860777	0.0793033
ENSSSCG00000037791	NKD inhibitor of WNT signaling pathway 2	0.815007	0.0991728
ENSSSCG00000040294	activated RNA polymerase II transcriptional coactivator p15	-1.00713	0.0793033
ENSSSCG00000013366	lactate dehydrogenase A	-1.01086	0.0475763
ENSSSCG00000036013	trypsinogen	-1.08015	0.0510395
ENSSSCG00000039962	heat shock protein family B (small) member 1	-1.13206	6.79574e-05
ENSSSCG00000037878	alpha hemoglobin stabilizing protein	-1.17599	0.0330854
ENSSSCG00000007977	hemoglobin subunit mu	-1.22936	0.00601154
ENSSSCG00000050649	Novel LncRNA	-1.23791	0.00375336
ENSSSCG00000000659	ovostatin homolog 2	-1.56673	8.54085e-05
